# Supplementary material for: SALIS transcriptionally represses IGFBP3/Caspase-7-mediated apoptosis by associating with STAT5A to promote hepatocellular carcinoma
Source: Cell Death Dis. 2022 Jul 23;13(7):642. doi: 10.1038/s41419-022-05094-z (PMC9308799; doi:10.1038/s41419-022-05094-z)
Supplement: Supplementary file 2 — Supplementary Table S1 [file 41419_2022_5094_MOESM2_ESM.xlsx]

## Sheet: Sheet1
Supplementary Table S1. Differentially-expressed genes in response to SALIS depletion
gene	gene_type	Position	Strand	siNC	siNC	siSALIS_01	siSALIS_02	Average of siNC	Average of siSALIS	Fold_change	log2(Fold_change)	p-value	Description	Website
MAGEA2B	protein_coding	chrX:151883075-151887096	+	1.92655	0	19.077	22.6055	0.963275	20.8412	21.6358	4.43535	1.77073e-05	MAGE family member A2B	http://www.ncbi.nlm.nih.gov/gene/?term=266740
MIR6087	miRNA	chrX:108297772-108297820	+	4219.15	6840.49	59802.9	33079.1	5529.82	46441	8.39829	3.0701	0.000215193	microRNA 6087	http://www.ncbi.nlm.nih.gov/gene/?term=102464835
CASP7	protein_coding	chr10:115438921-115490668	+	262.011	212.802	435.404	538.916	237.406	487.16	2.05201	1.03704	0.000404409	caspase 7	http://www.ncbi.nlm.nih.gov/gene/?term=840
LOC105372653	lncRNA	chr20:48532359-48545358	+	5.77965	9.94402	0	0	7.86184	0	0	#NAME?	0.00164027	uncharacterized LOC105372653	http://www.ncbi.nlm.nih.gov/gene/?term=105372653
WDR93	protein_coding	chr15:90234028-90286869	+	12.5226	14.916	1.12217	2.71266	13.7193	1.91742	0.139761	-2.83897	0.00493854	WD repeat domain 93	http://www.ncbi.nlm.nih.gov/gene/?term=56964
MT1JP	misc_RNA	chr16:56669651-56670998	+	5.77965	6.96082	0	0	6.37023	0	0	#NAME?	0.00498391	metallothionein 1J, pseudogene	http://www.ncbi.nlm.nih.gov/gene/?term=4498
ENSG00000268764.1	antisense	chr19:38599140-38600173	-	1.92655	0.994402	13.4661	9.94643	1.46048	11.7063	8.01537	3.00277	0.00588985	None	http://asia.ensembl.org/Homo_sapiens/Gene/Idhistory?g=ENSG00000268764
MIA	protein_coding	chr19:41281082-41283398	+	0	0	4.4887	7.23377	0	5.86123	Inf	Inf	0.00623089	melanoma inhibitory activity	http://www.ncbi.nlm.nih.gov/gene/?term=8190
TLK2P1	pseudogene	chr17:32363723-32367160	-	2.88983	4.97201	17.9548	18.0844	3.93092	18.0196	4.58407	2.19663	0.00779825	tousled like kinase 2 pseudogene 1	http://www.ncbi.nlm.nih.gov/gene/?term=646202
WISP1	protein_coding	chr8:134203282-134243933	+	0	0	7.85522	3.61688	0	5.73605	Inf	Inf	0.00888412	WNT1 inducible signaling pathway protein 1	http://www.ncbi.nlm.nih.gov/gene/?term=8840
SHISA3	protein_coding	chr4:42399856-42404504	+	14.4491	12.9272	3.36652	1.80844	13.6882	2.58748	0.18903	-2.40331	0.00963573	shisa family member 3	http://www.ncbi.nlm.nih.gov/gene/?term=152573
ENSG00000256268.1	lincRNA	chr12:65996649-66006777	+	3.8531	6.96082	0	0	5.40696	0	0	#NAME?	0.01076	None	http://asia.ensembl.org/Homo_sapiens/Gene/Idhistory?g=ENSG00000256268
CASC9	lncRNA	chr8:76135352-76191124	-	1.92655	5.96641	14.5883	18.9886	3.94648	16.7885	4.25403	2.08883	0.0113897	cancer susceptibility 9 (non-protein coding)	http://www.ncbi.nlm.nih.gov/gene/?term=101805492
LRRIQ1	protein_coding	chr12:85430099-85638883	+	9.63275	7.95522	24.6878	31.6477	8.79398	28.1678	3.20307	1.67946	0.0120965	leucine rich repeats and IQ motif containing 1	http://www.ncbi.nlm.nih.gov/gene/?term=84125
ENSG00000266821.1	lincRNA	chr17:45956838-45959764	-	5.77965	11.9328	1.12217	0.904221	8.85624	1.0132	0.114405	-3.12778	0.0122629	None	http://asia.ensembl.org/Homo_sapiens/Gene/Idhistory?g=ENSG00000266821
ENSG00000222043.2	antisense	chr2:178129087-178130243	+	26.0084	28.8377	10.0996	7.23377	27.423	8.66667	0.316036	-1.66184	0.0138223	None	http://asia.ensembl.org/Homo_sapiens/Gene/Idhistory?g=ENSG00000222043
ENSG00000273069.1	lincRNA	chr7:74021239-74021625	+	0	0	4.4887	5.42532	0	4.95701	Inf	Inf	0.0138373	None	http://asia.ensembl.org/Homo_sapiens/Gene/Idhistory?g=ENSG00000273069
SEMA3B-AS1	lncRNA	chr3:50304073-50304803	-	7.7062	2.98321	22.4435	18.0844	5.3447	20.264	3.79141	1.92273	0.014048	SEMA3B antisense RNA 1 (head to head)	http://www.ncbi.nlm.nih.gov/gene/?term=101928931
CASP1	protein_coding	chr11:104896235-104905884	-	8.66948	15.9104	33.6652	36.1688	12.29	34.917	2.8411	1.50645	0.0147872	caspase 1	http://www.ncbi.nlm.nih.gov/gene/?term=834
ENSG00000230054.1	lincRNA	chr9:117418584-117424654	-	3.8531	5.96641	0	0	4.90976	0	0	#NAME?	0.0160117	None	http://asia.ensembl.org/Homo_sapiens/Gene/Idhistory?g=ENSG00000230054
ENSG00000272250.1	lincRNA	chr16:73094144-73094658	+	5.77965	3.97761	0	0	4.87863	0	0	#NAME?	0.0160743	None	http://asia.ensembl.org/Homo_sapiens/Gene/Idhistory?g=ENSG00000272250
USP44	protein_coding	chr12:95910336-95945266	-	5.77965	3.97761	0	0	4.87863	0	0	#NAME?	0.0160743	ubiquitin specific peptidase 44	http://www.ncbi.nlm.nih.gov/gene/?term=84101
SNORD116-4	snoRNA	chr15:25304684-25304781	+	6.74293	12.9272	2.24435	0.904221	9.83508	1.57429	0.160068	-2.64324	0.016231	small nucleolar RNA, C/D box 116-4	http://www.ncbi.nlm.nih.gov/gene/?term=100033416
SLC27A6	protein_coding	chr5:128300820-128369335	+	10.596	16.9048	28.0544	45.211	13.7504	36.6327	2.66411	1.41366	0.0166767	solute carrier family 27 member 6	http://www.ncbi.nlm.nih.gov/gene/?term=28965
IFT27	protein_coding	chr22:37154246-37172177	-	84.7682	93.4738	145.883	235.097	89.121	190.49	2.13743	1.09588	0.017094	intraflagellar transport 27	http://www.ncbi.nlm.nih.gov/gene/?term=11020
CAMK2B	protein_coding	chr7:44256749-44365230	-	0.963275	0	8.9774	4.5211	0.481638	6.74925	14.0131	3.80871	0.017463	calcium/calmodulin dependent protein kinase II beta	http://www.ncbi.nlm.nih.gov/gene/?term=816
SEBOX	protein_coding	chr17:26691290-26692173	-	1.92655	0.994402	7.85522	10.8506	1.46048	9.35294	6.40403	2.67898	0.0175309	SEBOX homeobox	http://www.ncbi.nlm.nih.gov/gene/?term=645832
TWF1P1	pseudogene	chr17:27528578-27531563	-	9.63275	11.9328	1.12217	2.71266	10.7828	1.91742	0.177822	-2.49149	0.0199893	twinfilin 1 pseudogene 1	http://www.ncbi.nlm.nih.gov/gene/?term=619519
LOC79999	protein_coding	chr17:19057837-19065937	-	0	0	6.73305	2.71266	0	4.72286	Inf	Inf	0.0203592	uncharacterized protein ENSP00000382033	http://www.ncbi.nlm.nih.gov/gene/?term=79999
ENSG00000254571.1	antisense	chr9:102677359-102692178	-	0	0	4.4887	4.5211	0	4.5049	Inf	Inf	0.0208719	None	http://asia.ensembl.org/Homo_sapiens/Gene/Idhistory?g=ENSG00000254571
ENSG00000256811.1	antisense	chr12:122294165-122294965	+	0	0	3.36652	5.42532	0	4.39592	Inf	Inf	0.0211421	None	http://asia.ensembl.org/Homo_sapiens/Gene/Idhistory?g=ENSG00000256811
RNF112	protein_coding	chr17:19314491-19320589	+	3.8531	2.98321	11.2217	16.276	3.41815	13.7489	4.02231	2.00802	0.0225891	ring finger protein 112	http://www.ncbi.nlm.nih.gov/gene/?term=7732
BATF2	protein_coding	chr11:64755417-64764517	-	1.92655	0.994402	8.9774	9.04221	1.46048	9.0098	6.16909	2.62506	0.0227743	basic leucine zipper ATF-like transcription factor 2	http://www.ncbi.nlm.nih.gov/gene/?term=116071
3.8-1.2	pseudogene	chr6:29963734-29964192	-	3.8531	4.97201	0	0	4.41256	0	0	#NAME?	0.024005	HLA complex group 26 (non-protein coding) pseudogene	http://www.ncbi.nlm.nih.gov/gene/?term=353007
LINC00521	lncRNA	chr14:94463616-94478041	+	2.88983	9.94402	19.077	21.7013	6.41692	20.3891	3.1774	1.66785	0.0243038	None	http://www.ncbi.nlm.nih.gov/gene/?term=LINC00521
DSTNP1	pseudogene	chr21:48073239-48074027	-	6.74293	7.95522	23.5657	21.7013	7.34907	22.6335	3.07977	1.62282	0.0250456	destrin, actin depolymerizing factor pseudogene 1	http://www.ncbi.nlm.nih.gov/gene/?term=387492
ENSG00000262681.2	lincRNA	chr17:19622372-19625741	+	1.92655	0	5.61087	9.04221	0.963275	7.32654	7.60586	2.92711	0.0250754	None	http://asia.ensembl.org/Homo_sapiens/Gene/Idhistory?g=ENSG00000262681
RNU6-216P	pseudogene	chr11:74679240-74679337	-	12.5226	7.95522	3.36652	0.904221	10.2389	2.13537	0.208555	-2.2615	0.025132	RNA, U6 small nuclear 216, pseudogene	http://www.ncbi.nlm.nih.gov/gene/?term=106479662
LYZ	protein_coding	chr12:69742134-69748013	+	11.5593	8.94962	2.24435	1.80844	10.2545	2.0264	0.197611	-2.33926	0.0252581	lysozyme	http://www.ncbi.nlm.nih.gov/gene/?term=4069
ENSG00000224817.1	lincRNA	chr10:103464409-103468158	-	13.4859	7.95522	35.9096	24.414	10.7205	30.1618	2.81346	1.49234	0.0254373	None	http://asia.ensembl.org/Homo_sapiens/Gene/Idhistory?g=ENSG00000224817
POSTN	protein_coding	chr13:38136719-38172981	-	96.3275	93.4738	29.1765	64.1997	94.9007	46.6881	0.491968	-1.02336	0.0270472	periostin	http://www.ncbi.nlm.nih.gov/gene/?term=10631
IGFBP3	protein_coding	chr7:45951844-45960871	-	1075.02	2587.43	4499.92	3319.39	1831.22	3909.66	2.135	1.09423	0.0282458	insulin like growth factor binding protein 3	http://www.ncbi.nlm.nih.gov/gene/?term=3486
ENSG00000269583.1	antisense	chr19:44078790-44079770	+	1.92655	0	4.4887	9.94643	0.963275	7.21756	7.49273	2.90549	0.0288421	None	http://asia.ensembl.org/Homo_sapiens/Gene/Idhistory?g=ENSG00000269583
ENSG00000243176.1	processed_transcript	chr3:156893012-157099054	+	2.88983	1.9888	13.4661	9.04221	2.43931	11.2542	4.61365	2.20591	0.0289188	None	http://asia.ensembl.org/Homo_sapiens/Gene/Idhistory?g=ENSG00000243176
HOXD8	protein_coding	chr2:176994422-176997423	+	3.8531	7.95522	0	0.904221	5.90416	0.45211	0.0765749	-3.70698	0.0296872	homeobox D8	http://www.ncbi.nlm.nih.gov/gene/?term=3234
DNM1P19	pseudogene	chr12:100547257-100548549	+	16.3757	6.96082	0	2.71266	11.6682	1.35633	0.116241	-3.10481	0.0306625	dynamin 1 pseudogene 19	http://www.ncbi.nlm.nih.gov/gene/?term=387554
FKBP9P1	misc_RNA	chr7:55748767-55772260	-	4.81638	4.97201	14.5883	18.0844	4.89419	16.3363	3.3379	1.73894	0.031085	FK506 binding protein 9 pseudogene 1	http://www.ncbi.nlm.nih.gov/gene/?term=360132
LOC105379143	lncRNA	chr5:118332007-118406585	-	0	0	4.4887	3.61688	0	4.05279	Inf	Inf	0.0317627	uncharacterized LOC105379143	http://www.ncbi.nlm.nih.gov/gene/?term=105379143
MIR7845	miRNA	chr2:208031124-208031222	+	0	0	4.4887	3.61688	0	4.05279	Inf	Inf	0.0317627	microRNA 7845	http://www.ncbi.nlm.nih.gov/gene/?term=102465835
PTMAP1	pseudogene	chr6:30601227-30603014	+	18.3022	12.9272	3.36652	5.42532	15.6147	4.39592	0.281524	-1.82867	0.0318296	prothymosin, alpha pseudogene 1	http://www.ncbi.nlm.nih.gov/gene/?term=5758
ENSG00000271228.1	antisense	chr2:32238130-32238437	+	0	0	2.24435	5.42532	0	3.83484	Inf	Inf	0.0325386	None	http://asia.ensembl.org/Homo_sapiens/Gene/Idhistory?g=ENSG00000271228
LINC01451	lncRNA	chr9:139506480-139511633	-	0	0	2.24435	5.42532	0	3.83484	Inf	Inf	0.0325386	long intergenic non-protein coding RNA 1451	http://www.ncbi.nlm.nih.gov/gene/?term=401561
RPS3AP25	pseudogene	chr7:94324293-94325151	-	0	0	2.24435	5.42532	0	3.83484	Inf	Inf	0.0325386	ribosomal protein S3a pseudogene 25	http://www.ncbi.nlm.nih.gov/gene/?term=645968
RPL9P8	pseudogene	chr15:82664415-82665118	-	4.81638	12.9272	51.62	24.414	8.8718	38.017	4.28515	2.09935	0.0331048	ribosomal protein L9 pseudogene 8	http://www.ncbi.nlm.nih.gov/gene/?term=254948
IQCA1	protein_coding	chr2:237232790-237416178	-	5.77965	0.994402	14.5883	11.7549	3.38703	13.1716	3.88883	1.95934	0.033168	IQ motif containing with AAA domain 1	http://www.ncbi.nlm.nih.gov/gene/?term=79781
LOC100128076	misc_RNA	chr9:94895116-94900911	+	2.88983	0.994402	6.73305	11.7549	1.94211	9.24396	4.75974	2.25088	0.0342792	protein tyrosine phosphatase pseudogene	http://www.ncbi.nlm.nih.gov/gene/?term=100128076
ENSG00000273013.1	antisense	chr3:196201672-196202265	+	12.5226	4.97201	1.12217	0.904221	8.74729	1.0132	0.11583	-3.10992	0.0348569	None	http://asia.ensembl.org/Homo_sapiens/Gene/Idhistory?g=ENSG00000273013
ENSG00000243533.2	antisense	chr1:235582830-235590298	-	0.963275	0	6.73305	4.5211	0.481638	5.62708	11.6832	3.54637	0.0355834	None	http://asia.ensembl.org/Homo_sapiens/Gene/Idhistory?g=ENSG00000243533
ENSG00000249332.1	lincRNA	chr5:15112486-15117116	-	0.963275	0	6.73305	4.5211	0.481638	5.62708	11.6832	3.54637	0.0355834	None	http://asia.ensembl.org/Homo_sapiens/Gene/Idhistory?g=ENSG00000249332
APBB1IP	protein_coding	chr10:26727266-26856732	+	0.963275	0	5.61087	5.42532	0.481638	5.5181	11.457	3.51815	0.0359182	amyloid beta precursor protein binding family B member 1 interacting protein	http://www.ncbi.nlm.nih.gov/gene/?term=54518
AKR1C4	protein_coding	chr10:5238798-5260910	+	4.81638	17.8992	23.5657	33.4562	11.3578	28.5109	2.51025	1.32783	0.0359297	aldo-keto reductase family 1 member C4	http://www.ncbi.nlm.nih.gov/gene/?term=1109
ENSG00000273262.1	antisense	chr10:104242796-104243316	+	7.7062	8.94962	1.12217	1.80844	8.32791	1.46531	0.175951	-2.50675	0.0359384	None	http://asia.ensembl.org/Homo_sapiens/Gene/Idhistory?g=ENSG00000273262
ENSG00000235601.1	lincRNA	chr9:96717879-96721422	+	2.88983	4.97201	0	0	3.93092	0	0	#NAME?	0.0362053	None	http://asia.ensembl.org/Homo_sapiens/Gene/Idhistory?g=ENSG00000235601
ENSG00000241954.1	lincRNA	chr22:32779773-32781618	+	3.8531	3.97761	0	0	3.91535	0	0	#NAME?	0.0362686	None	http://asia.ensembl.org/Homo_sapiens/Gene/Idhistory?g=ENSG00000241954
ENSG00000255164.1	antisense	chr8:146218300-146220223	+	3.8531	3.97761	0	0	3.91535	0	0	#NAME?	0.0362686	None	http://asia.ensembl.org/Homo_sapiens/Gene/Idhistory?g=ENSG00000255164
ENSG00000260093.1	antisense	chr8:9907995-9911764	-	3.8531	3.97761	0	0	3.91535	0	0	#NAME?	0.0362686	None	http://asia.ensembl.org/Homo_sapiens/Gene/Idhistory?g=ENSG00000260093
KRT8P41	misc_RNA	chr11:9115910-9117737	+	4.81638	2.98321	0	0	3.89979	0	0	#NAME?	0.0363323	keratin 8 pseudogene 41	http://www.ncbi.nlm.nih.gov/gene/?term=283102
MDH1B	protein_coding	chr2:207602487-207630273	-	0.963275	0	3.36652	7.23377	0.481638	5.30015	11.0044	3.46001	0.0366191	malate dehydrogenase 1B	http://www.ncbi.nlm.nih.gov/gene/?term=130752
MYH13	protein_coding	chr17:10204183-10276322	-	0.963275	0	3.36652	7.23377	0.481638	5.30015	11.0044	3.46001	0.0366191	myosin heavy chain 13	http://www.ncbi.nlm.nih.gov/gene/?term=8735
MYH6	protein_coding	chr14:23851199-23877486	-	14.4491	15.9104	8.9774	0.904221	15.1798	4.94081	0.325486	-1.61933	0.0370838	myosin heavy chain 6	http://www.ncbi.nlm.nih.gov/gene/?term=4624
ENSG00000258982.1	antisense	chr14:100673744-100704892	-	24.0819	38.7817	13.4661	11.7549	31.4318	12.6105	0.401202	-1.3176	0.0372141	None	http://asia.ensembl.org/Homo_sapiens/Gene/Idhistory?g=ENSG00000258982
ANKRD2	protein_coding	chr10:99332198-99343653	+	5.77965	4.97201	13.4661	19.8929	5.37583	16.6795	3.10268	1.63351	0.0375306	ankyrin repeat domain 2	http://www.ncbi.nlm.nih.gov/gene/?term=26287
TMPRSS5	protein_coding	chr11:113558268-113577095	-	9.63275	6.96082	24.6878	21.7013	8.29678	23.1946	2.79561	1.48316	0.0376684	transmembrane protease, serine 5	http://www.ncbi.nlm.nih.gov/gene/?term=80975
LINC01461	lncRNA	chr1:85063647-85086714	-	0.963275	1.9888	8.9774	7.23377	1.47604	8.10558	5.49144	2.45718	0.0391143	long intergenic non-protein coding RNA 1461	http://www.ncbi.nlm.nih.gov/gene/?term=103695366
LOC100128776	pseudogene	chr18:14053905-14054944	+	2.88983	0	7.85522	8.13799	1.44491	7.99661	5.53432	2.46841	0.0394268	NSE4 homolog A, SMC5-SMC6 complex component pseudogene	http://www.ncbi.nlm.nih.gov/gene/?term=100128776
ENSG00000260310.1	sense_intronic	chr16:10670356-10672040	-	5.77965	7.95522	1.12217	0.904221	6.86743	1.0132	0.147537	-2.76086	0.039516	None	http://asia.ensembl.org/Homo_sapiens/Gene/Idhistory?g=ENSG00000260310
FAM83A-AS1	lncRNA	chr8:124213412-124214983	-	7.7062	5.96641	0	1.80844	6.83631	0.904221	0.132267	-2.91847	0.0399243	FAM83A antisense RNA 1	http://www.ncbi.nlm.nih.gov/gene/?term=100131726
CD22	protein_coding	chr19:35820069-35838264	+	66.466	42.7593	86.4075	142.867	54.6126	114.637	2.0991	1.06977	0.0406099	CD22 molecule	http://www.ncbi.nlm.nih.gov/gene/?term=933
ENSG00000232259.1	lincRNA	chr10:129727640-129732781	-	9.63275	8.94962	2.24435	1.80844	9.29119	2.0264	0.218099	-2.19695	0.0407262	None	http://asia.ensembl.org/Homo_sapiens/Gene/Idhistory?g=ENSG00000232259
ST6GALNAC1	protein_coding	chr17:74620838-74639920	-	3.8531	6.96082	1.12217	0	5.40696	0.561087	0.103771	-3.26852	0.0413372	ST6 N-acetylgalactosaminide alpha-2,6-sialyltransferase 1	http://www.ncbi.nlm.nih.gov/gene/?term=55808
ENSG00000272702.1	processed_transcript	chr2:73340146-73343035	+	18.3022	19.888	7.85522	5.42532	19.0951	6.64027	0.347747	-1.52389	0.0413827	None	http://asia.ensembl.org/Homo_sapiens/Gene/Idhistory?g=ENSG00000272702
CTHRC1	protein_coding	chr8:104383743-104395233	+	4.81638	3.97761	17.9548	11.7549	4.39699	14.8548	3.37841	1.75634	0.0423982	collagen triple helix repeat containing 1	http://www.ncbi.nlm.nih.gov/gene/?term=115908
TCAP	protein_coding	chr17:37821599-37822807	+	6.74293	2.98321	17.9548	13.5633	4.86307	15.7591	3.24056	1.69624	0.0431442	titin-cap	http://www.ncbi.nlm.nih.gov/gene/?term=8557
MAGEA5	protein_coding	chrX:151282521-151286411	-	0	3.97761	6.73305	10.8506	1.9888	8.79185	4.42067	2.14427	0.043777	MAGE family member A5	http://www.ncbi.nlm.nih.gov/gene/?term=4104
ENSG00000266783.1	sense_intronic	chr18:2561171-2562219	-	9.63275	10.9384	1.12217	3.61688	10.2856	2.36953	0.230374	-2.11795	0.0447494	None	http://asia.ensembl.org/Homo_sapiens/Gene/Idhistory?g=ENSG00000266783
TRNAV20	tRNA	chr6:27118022-27118094	+	0	1.9888	7.85522	5.42532	0.994402	6.64027	6.67765	2.73934	0.0451891	None	http://www.ncbi.nlm.nih.gov/gene/?term=TRNAV20
LOC100287046	pseudogene	chr5:69206201-69216694	+	0.963275	0.994402	6.73305	6.32955	0.978839	6.5313	6.6725	2.73823	0.0455664	glucuronidase beta pseudogene	http://www.ncbi.nlm.nih.gov/gene/?term=100287046
ENSG00000247363.2	lincRNA	chr12:69069130-69081535	-	0.963275	0.994402	4.4887	8.13799	0.978839	6.31334	6.44983	2.68926	0.046254	None	http://asia.ensembl.org/Homo_sapiens/Gene/Idhistory?g=ENSG00000247363
RPL21P19	pseudogene	chr1:204315885-204316426	-	9.63275	5.96641	3.36652	0	7.79958	1.68326	0.215814	-2.21214	0.0463127	ribosomal protein L21 pseudogene 19	http://www.ncbi.nlm.nih.gov/gene/?term=641293
MIR662	miRNA	chr16:820183-820277	+	40.4576	22.8713	17.9548	2.71266	31.6644	10.3337	0.326352	-1.6155	0.0463893	microRNA 662	http://www.ncbi.nlm.nih.gov/gene/?term=724032
IZUMO1	protein_coding	chr19:49244145-49250166	-	6.74293	8.94962	2.24435	0.904221	7.84627	1.57429	0.200641	-2.31731	0.0464809	izumo sperm-egg fusion 1	http://www.ncbi.nlm.nih.gov/gene/?term=284359
MIR3685	miRNA	chr12:95703699-95703760	+	5.77965	9.94402	1.12217	1.80844	7.86184	1.46531	0.186382	-2.42366	0.0467371	microRNA 3685	http://www.ncbi.nlm.nih.gov/gene/?term=100500802
C1orf127	protein_coding	chr1:11006530-11042094	-	0.963275	2.98321	5.61087	12.6591	1.97324	9.13498	4.62943	2.21083	0.0473206	chromosome 1 open reading frame 127	http://www.ncbi.nlm.nih.gov/gene/?term=148345
CDC42EP5	protein_coding	chr19:54976209-54984437	-	11.5593	10.9384	3.36652	2.71266	11.2489	3.03959	0.270213	-1.88783	0.0473774	CDC42 effector protein 5	http://www.ncbi.nlm.nih.gov/gene/?term=148170
LOC101929140	lncRNA	chr13:41707064-41810822	+	1.92655	3.97761	7.85522	13.5633	2.95208	10.7093	3.6277	1.85906	0.0486641	uncharacterized LOC101929140	http://www.ncbi.nlm.nih.gov/gene/?term=101929140
ENSG00000258736.1	lincRNA	chr14:105119885-105122124	-	0	0	4.4887	2.71266	0	3.60068	Inf	Inf	0.048812	None	http://asia.ensembl.org/Homo_sapiens/Gene/Idhistory?g=ENSG00000258736
CETN4P	misc_RNA	chr4:123651344-123653613	-	0	0	3.36652	3.61688	0	3.4917	Inf	Inf	0.0493373	centrin 4, pseudogene	http://www.ncbi.nlm.nih.gov/gene/?term=729338
LINC01819	lncRNA	chr2:43254992-43266682	-	0	0	3.36652	3.61688	0	3.4917	Inf	Inf	0.0493373	long intergenic non-protein coding RNA 1819	http://www.ncbi.nlm.nih.gov/gene/?term=102723854
RN7SL262P	pseudogene	chrX:49009001-49009279	+	0	0	3.36652	3.61688	0	3.4917	Inf	Inf	0.0493373	RNA, 7SL, cytoplasmic 262, pseudogene	http://www.ncbi.nlm.nih.gov/gene/?term=106479317
LINC01134	lncRNA	chr1:3816968-3832011	+	2.88983	3.97761	11.2217	12.6591	3.43372	11.9404	3.4774	1.79801	0.0496626	long intergenic non-protein coding RNA 1134	http://www.ncbi.nlm.nih.gov/gene/?term=100133612
ENSG00000203434.2	lincRNA	chr10:110307733-110321573	-	0	0	2.24435	4.5211	0	3.38273	Inf	Inf	0.0498786	None	http://asia.ensembl.org/Homo_sapiens/Gene/Idhistory?g=ENSG00000203434
LINC00578	lncRNA	chr3:177159709-177470492	+	0	0	2.24435	4.5211	0	3.38273	Inf	Inf	0.0498786	long intergenic non-protein coding RNA 578	http://www.ncbi.nlm.nih.gov/gene/?term=100505566
LOC101927501	lncRNA	chrX:43036243-43085847	+	0	0	2.24435	4.5211	0	3.38273	Inf	Inf	0.0498786	None	http://www.ncbi.nlm.nih.gov/gene/?term=LOC101927501
UTF1	protein_coding	chr10:135043778-135045062	+	0	0	2.24435	4.5211	0	3.38273	Inf	Inf	0.0498786	undifferentiated embryonic cell transcription factor 1	http://www.ncbi.nlm.nih.gov/gene/?term=8433
