# Supplementary material for: SALIS transcriptionally represses IGFBP3/Caspase-7-mediated apoptosis by associating with STAT5A to promote hepatocellular carcinoma
Source: Cell Death Dis. 2022 Jul 23;13(7):642. doi: 10.1038/s41419-022-05094-z (PMC9308799; doi:10.1038/s41419-022-05094-z)
Supplement: Supplementary file 3 — Supplementary Table S2 [file 41419_2022_5094_MOESM3_ESM.xlsx]

## Sheet: KEGG
Supplementary Table S2. GO and KEGG annotation clustering of regulated genes in SALIS-depleted cells
Term	database	ID	GeneRatio	BgRatio	Pvalue	Qvalue	geneIDs	geneNames	URL
Legionellosis	KEGG PATHWAY	hsa05134	44604	57/8081	0.00308331	0.187	840/834	CASP7/CASP1	http://www.genome.jp/kegg-bin/show_pathway?hsa05134/hsa:840%09red/hsa:834%09red
Pertussis	KEGG PATHWAY	hsa05133	44604	76/8081	0.00542029	0.187	840/834	CASP7/CASP1	http://www.genome.jp/kegg-bin/show_pathway?hsa05133/hsa:840%09red/hsa:834%09red
Adrenergic signaling in cardiomyocytes	KEGG PATHWAY	hsa04261	44604	150/8081	0.0199955	0.271939	816/4624	CAMK2B/MYH6	http://www.genome.jp/kegg-bin/show_pathway?hsa04261/hsa:816%09red/hsa:4624%09yellow
Necroptosis	KEGG PATHWAY	hsa04217	44604	159/8081	0.0223095	0.271939	834/816	CASP1/CAMK2B	http://www.genome.jp/kegg-bin/show_pathway?hsa04217/hsa:834%09red/hsa:816%09red
Primary bile acid biosynthesis	KEGG PATHWAY	hsa00120	44573	17/8081	0.0249712	0.271939	1109	AKR1C4	http://www.genome.jp/kegg-bin/show_pathway?hsa00120/hsa:1109%09red
Pathogenic Escherichia coli infection	KEGG PATHWAY	hsa05130	44604	197/8081	0.0332329	0.271939	840/834	CASP7/CASP1	http://www.genome.jp/kegg-bin/show_pathway?hsa05130/hsa:840%09red/hsa:834%09red
Mucin type O-glycan biosynthesis	KEGG PATHWAY	hsa00512	44573	32/8081	0.0465285	0.271939	55808	ST6GALNAC1	http://www.genome.jp/kegg-bin/show_pathway?hsa00512/hsa:55808%09yellow
Apoptosis - multiple species	KEGG PATHWAY	hsa04215	44573	32/8081	0.0465285	0.271939	840	CASP7	http://www.genome.jp/kegg-bin/show_pathway?hsa04215/hsa:840%09red
Salmonella infection	KEGG PATHWAY	hsa05132	44604	249/8081	0.0509235	0.271939	840/834	CASP7/CASP1	http://www.genome.jp/kegg-bin/show_pathway?hsa05132/hsa:840%09red/hsa:834%09red
Viral myocarditis	KEGG PATHWAY	hsa05416	44573	60/8081	0.0856039	0.271939	4624	MYH6	http://www.genome.jp/kegg-bin/show_pathway?hsa05416/hsa:4624%09yellow
Steroid hormone biosynthesis	KEGG PATHWAY	hsa00140	44573	61/8081	0.0869719	0.271939	1109	AKR1C4	http://www.genome.jp/kegg-bin/show_pathway?hsa00140/hsa:1109%09red
Cytosolic DNA-sensing pathway	KEGG PATHWAY	hsa04623	44573	63/8081	0.0897023	0.271939	834	CASP1	http://www.genome.jp/kegg-bin/show_pathway?hsa04623/hsa:834%09red
Long-term potentiation	KEGG PATHWAY	hsa04720	44573	67/8081	0.0951406	0.271939	816	CAMK2B	http://www.genome.jp/kegg-bin/show_pathway?hsa04720/hsa:816%09red
Amphetamine addiction	KEGG PATHWAY	hsa05031	44573	69/8081	0.0978486	0.271939	816	CAMK2B	http://www.genome.jp/kegg-bin/show_pathway?hsa05031/hsa:816%09red
p53 signaling pathway	KEGG PATHWAY	hsa04115	44573	73/8081	0.103242	0.271939	3486	IGFBP3	http://www.genome.jp/kegg-bin/show_pathway?hsa04115/hsa:3486%09red
Glioma	KEGG PATHWAY	hsa05214	44573	75/8081	0.105928	0.271939	816	CAMK2B	http://www.genome.jp/kegg-bin/show_pathway?hsa05214/hsa:816%09red
PPAR signaling pathway	KEGG PATHWAY	hsa03320	44573	76/8081	0.107268	0.271939	28965	SLC27A6	http://www.genome.jp/kegg-bin/show_pathway?hsa03320/hsa:28965%09red
Gastric acid secretion	KEGG PATHWAY	hsa04971	44573	76/8081	0.107268	0.271939	816	CAMK2B	http://www.genome.jp/kegg-bin/show_pathway?hsa04971/hsa:816%09red
B cell receptor signaling pathway	KEGG PATHWAY	hsa04662	44573	82/8081	0.11527	0.271939	933	CD22	http://www.genome.jp/kegg-bin/show_pathway?hsa04662/hsa:933%09red
ErbB signaling pathway	KEGG PATHWAY	hsa04012	44573	85/8081	0.119246	0.271939	816	CAMK2B	http://www.genome.jp/kegg-bin/show_pathway?hsa04012/hsa:816%09red
Insulin secretion	KEGG PATHWAY	hsa04911	44573	86/8081	0.120568	0.271939	816	CAMK2B	http://www.genome.jp/kegg-bin/show_pathway?hsa04911/hsa:816%09red
Cardiac muscle contraction	KEGG PATHWAY	hsa04260	44573	87/8081	0.121888	0.271939	4624	MYH6	http://www.genome.jp/kegg-bin/show_pathway?hsa04260/hsa:4624%09yellow
PD-L1 expression and PD-1 checkpoint pathway in cancer	KEGG PATHWAY	hsa05235	44573	89/8081	0.124523	0.271939	116071	BATF2	http://www.genome.jp/kegg-bin/show_pathway?hsa05235/hsa:116071%09red
Hypertrophic cardiomyopathy	KEGG PATHWAY	hsa05410	44573	90/8081	0.125837	0.271939	4624	MYH6	http://www.genome.jp/kegg-bin/show_pathway?hsa05410/hsa:4624%09yellow
GnRH signaling pathway	KEGG PATHWAY	hsa04912	44573	93/8081	0.12977	0.271939	816	CAMK2B	http://www.genome.jp/kegg-bin/show_pathway?hsa04912/hsa:816%09red
Salivary secretion	KEGG PATHWAY	hsa04970	44573	93/8081	0.12977	0.271939	4069	LYZ	http://www.genome.jp/kegg-bin/show_pathway?hsa04970/hsa:4069%09yellow
Dilated cardiomyopathy	KEGG PATHWAY	hsa05414	44573	96/8081	0.133687	0.271939	4624	MYH6	http://www.genome.jp/kegg-bin/show_pathway?hsa05414/hsa:4624%09yellow
Circadian entrainment	KEGG PATHWAY	hsa04713	44573	97/8081	0.134988	0.271939	816	CAMK2B	http://www.genome.jp/kegg-bin/show_pathway?hsa04713/hsa:816%09red
Inflammatory mediator regulation of TRP channels	KEGG PATHWAY	hsa04750	44573	98/8081	0.136289	0.271939	816	CAMK2B	http://www.genome.jp/kegg-bin/show_pathway?hsa04750/hsa:816%09red
Aldosterone synthesis and secretion	KEGG PATHWAY	hsa04925	44573	98/8081	0.136289	0.271939	816	CAMK2B	http://www.genome.jp/kegg-bin/show_pathway?hsa04925/hsa:816%09red
Hematopoietic cell lineage	KEGG PATHWAY	hsa04640	44573	99/8081	0.137587	0.271939	933	CD22	http://www.genome.jp/kegg-bin/show_pathway?hsa04640/hsa:933%09red
Melanogenesis	KEGG PATHWAY	hsa04916	44573	101/8081	0.140178	0.271939	816	CAMK2B	http://www.genome.jp/kegg-bin/show_pathway?hsa04916/hsa:816%09red
C-type lectin receptor signaling pathway	KEGG PATHWAY	hsa04625	44573	104/8081	0.144052	0.271939	834	CASP1	http://www.genome.jp/kegg-bin/show_pathway?hsa04625/hsa:834%09red
Glucagon signaling pathway	KEGG PATHWAY	hsa04922	44573	107/8081	0.147909	0.271939	816	CAMK2B	http://www.genome.jp/kegg-bin/show_pathway?hsa04922/hsa:816%09red
Insulin resistance	KEGG PATHWAY	hsa04931	44573	108/8081	0.149192	0.271939	28965	SLC27A6	http://www.genome.jp/kegg-bin/show_pathway?hsa04931/hsa:28965%09red
HIF-1 signaling pathway	KEGG PATHWAY	hsa04066	44573	109/8081	0.150472	0.271939	816	CAMK2B	http://www.genome.jp/kegg-bin/show_pathway?hsa04066/hsa:816%09red
Pathways of neurodegeneration - multiple diseases	KEGG PATHWAY	hsa05022	44604	475/8081	0.154267	0.271939	840/816	CASP7/CAMK2B	http://www.genome.jp/kegg-bin/show_pathway?hsa05022/hsa:840%09red/hsa:816%09red
TNF signaling pathway	KEGG PATHWAY	hsa04668	44573	112/8081	0.154303	0.271939	840	CASP7	http://www.genome.jp/kegg-bin/show_pathway?hsa04668/hsa:840%09red
Cholinergic synapse	KEGG PATHWAY	hsa04725	44573	113/8081	0.155577	0.271939	816	CAMK2B	http://www.genome.jp/kegg-bin/show_pathway?hsa04725/hsa:816%09red
Neurotrophin signaling pathway	KEGG PATHWAY	hsa04722	44573	119/8081	0.163181	0.271939	816	CAMK2B	http://www.genome.jp/kegg-bin/show_pathway?hsa04722/hsa:816%09red
Growth hormone synthesis, secretion and action	KEGG PATHWAY	hsa04935	44573	119/8081	0.163181	0.271939	3486	IGFBP3	http://www.genome.jp/kegg-bin/show_pathway?hsa04935/hsa:3486%09red
Thyroid hormone signaling pathway	KEGG PATHWAY	hsa04919	44573	121/8081	0.165701	0.271939	4624	MYH6	http://www.genome.jp/kegg-bin/show_pathway?hsa04919/hsa:4624%09yellow
Platelet activation	KEGG PATHWAY	hsa04611	44573	124/8081	0.169469	0.271939	54518	APBB1IP	http://www.genome.jp/kegg-bin/show_pathway?hsa04611/hsa:54518%09red
Oocyte meiosis	KEGG PATHWAY	hsa04114	44573	129/8081	0.175715	0.272503	816	CAMK2B	http://www.genome.jp/kegg-bin/show_pathway?hsa04114/hsa:816%09red
Dopaminergic synapse	KEGG PATHWAY	hsa04728	44573	132/8081	0.179441	0.272503	816	CAMK2B	http://www.genome.jp/kegg-bin/show_pathway?hsa04728/hsa:816%09red
Apoptosis	KEGG PATHWAY	hsa04210	44573	136/8081	0.184386	0.272503	840	CASP7	http://www.genome.jp/kegg-bin/show_pathway?hsa04210/hsa:840%09red
Yersinia infection	KEGG PATHWAY	hsa05135	44573	137/8081	0.185618	0.272503	834	CASP1	http://www.genome.jp/kegg-bin/show_pathway?hsa05135/hsa:834%09red
Cell adhesion molecules	KEGG PATHWAY	hsa04514	44573	149/8081	0.200268	0.276931	933	CD22	http://www.genome.jp/kegg-bin/show_pathway?hsa04514/hsa:933%09red
Non-alcoholic fatty liver disease	KEGG PATHWAY	hsa04932	44573	150/8081	0.201478	0.276931	840	CASP7	http://www.genome.jp/kegg-bin/show_pathway?hsa04932/hsa:840%09red
Oxytocin signaling pathway	KEGG PATHWAY	hsa04921	44573	154/8081	0.206301	0.276931	816	CAMK2B	http://www.genome.jp/kegg-bin/show_pathway?hsa04921/hsa:816%09red
Cushing syndrome	KEGG PATHWAY	hsa04934	44573	155/8081	0.207502	0.276931	816	CAMK2B	http://www.genome.jp/kegg-bin/show_pathway?hsa04934/hsa:816%09red
Cellular senescence	KEGG PATHWAY	hsa04218	44573	156/8081	0.208702	0.276931	3486	IGFBP3	http://www.genome.jp/kegg-bin/show_pathway?hsa04218/hsa:3486%09red
Wnt signaling pathway	KEGG PATHWAY	hsa04310	44573	160/8081	0.213485	0.277933	816	CAMK2B	http://www.genome.jp/kegg-bin/show_pathway?hsa04310/hsa:816%09red
cGMP-PKG signaling pathway	KEGG PATHWAY	hsa04022	44573	167/8081	0.221791	0.283399	4624	MYH6	http://www.genome.jp/kegg-bin/show_pathway?hsa04022/hsa:4624%09yellow
Influenza A	KEGG PATHWAY	hsa05164	44573	171/8081	0.226501	0.284156	834	CASP1	http://www.genome.jp/kegg-bin/show_pathway?hsa05164/hsa:834%09red
Tuberculosis	KEGG PATHWAY	hsa05152	44573	180/8081	0.237003	0.284708	816	CAMK2B	http://www.genome.jp/kegg-bin/show_pathway?hsa05152/hsa:816%09red
NOD-like receptor signaling pathway	KEGG PATHWAY	hsa04621	44573	181/8081	0.238162	0.284708	834	CASP1	http://www.genome.jp/kegg-bin/show_pathway?hsa04621/hsa:834%09red
Axon guidance	KEGG PATHWAY	hsa04360	44573	182/8081	0.23932	0.284708	816	CAMK2B	http://www.genome.jp/kegg-bin/show_pathway?hsa04360/hsa:816%09red
Transcriptional misregulation in cancer	KEGG PATHWAY	hsa05202	44573	192/8081	0.250803	0.293312	3486	IGFBP3	http://www.genome.jp/kegg-bin/show_pathway?hsa05202/hsa:3486%09red
Proteoglycans in cancer	KEGG PATHWAY	hsa05205	44573	205/8081	0.265495	0.305319	816	CAMK2B	http://www.genome.jp/kegg-bin/show_pathway?hsa05205/hsa:816%09red
Rap1 signaling pathway	KEGG PATHWAY	hsa04015	44573	210/8081	0.271075	0.306626	54518	APBB1IP	http://www.genome.jp/kegg-bin/show_pathway?hsa04015/hsa:54518%09red
cAMP signaling pathway	KEGG PATHWAY	hsa04024	44573	216/8081	0.277719	0.309075	816	CAMK2B	http://www.genome.jp/kegg-bin/show_pathway?hsa04024/hsa:816%09red
Coronavirus disease - COVID-19	KEGG PATHWAY	hsa05171	44573	232/8081	0.295168	0.323279	834	CASP1	http://www.genome.jp/kegg-bin/show_pathway?hsa05171/hsa:834%09red
Calcium signaling pathway	KEGG PATHWAY	hsa04020	44573	240/8081	0.303746	0.327477	816	CAMK2B	http://www.genome.jp/kegg-bin/show_pathway?hsa04020/hsa:816%09red
Shigellosis	KEGG PATHWAY	hsa05131	44573	246/8081	0.310117	0.327523	834	CASP1	http://www.genome.jp/kegg-bin/show_pathway?hsa05131/hsa:834%09red
Parkinson disease	KEGG PATHWAY	hsa05012	44573	249/8081	0.313283	0.327523	816	CAMK2B	http://www.genome.jp/kegg-bin/show_pathway?hsa05012/hsa:816%09red
Amyotrophic lateral sclerosis	KEGG PATHWAY	hsa05014	44573	364/8081	0.425046	0.43582	834	CASP1	http://www.genome.jp/kegg-bin/show_pathway?hsa05014/hsa:834%09red
Alzheimer disease	KEGG PATHWAY	hsa05010	44573	369/8081	0.429503	0.43582	840	CASP7	http://www.genome.jp/kegg-bin/show_pathway?hsa05010/hsa:840%09red
Olfactory transduction	KEGG PATHWAY	hsa04740	44573	447/8081	0.495064	0.495064	816	CAMK2B	http://www.genome.jp/kegg-bin/show_pathway?hsa04740/hsa:816%09red

## Sheet: GO-Molecular_Function
GOMFID	Term	GeneRatio	BgRatio	Pvalue	Qvalue	geneIDs	geneNames
GO:0031432	titin binding	2/33	14/17696	0.000302616	0.0233673	26287/8557	ANKRD2/TCAP
GO:0097153	cysteine-type endopeptidase activity involved in apoptotic process	2/33	15/17696	0.000348765	0.0233673	840/834	CASP7/CASP1
GO:0000146	microfilament motor activity	2/33	22/17696	0.000761043	0.0339933	8735/4624	MYH13/MYH6
GO:0008307	structural constituent of muscle	2/33	46/17696	0.00331586	0.111081	26287/8557	ANKRD2/TCAP
GO:0008234	cysteine-type peptidase activity	3/33	184/17696	0.00479749	0.115733	840/834/84101	CASP7/CASP1/USP44
GO:0016655	oxidoreductase activity, acting on NAD(P)H, quinone or similar compound as acceptor	2/33	60/17696	0.00557907	0.115733	56964/1109	WDR93/AKR1C4
GO:0005516	calmodulin binding	3/33	200/17696	0.00604578	0.115733	816/8735/4624	CAMK2B/MYH13/MYH6
GO:0016651	oxidoreductase activity, acting on NAD(P)H	2/33	107/17696	0.0169277	0.144036	56964/1109	WDR93/AKR1C4
GO:0004197	cysteine-type endopeptidase activity	2/33	116/17696	0.0197038	0.144036	840/834	CASP7/CASP1
GO:0005324	long-chain fatty acid transporter activity	1/33	11/17696	0.0203286	0.144036	28965	SLC27A6
GO:0036122	BMP binding	1/33	11/17696	0.0203286	0.144036	8557	TCAP
GO:0043422	protein kinase B binding	1/33	11/17696	0.0203286	0.144036	26287	ANKRD2
GO:0016616	oxidoreductase activity, acting on the CH-OH group of donors, NAD or NADP as acceptor	2/33	119/17696	0.020669	0.144036	1109/130752	AKR1C4/MDH1B
GO:0030898	actin-dependent ATPase activity	1/33	12/17696	0.0221567	0.144036	4624	MYH6
GO:0031994	insulin-like growth factor I binding	1/33	12/17696	0.0221567	0.144036	3486	IGFBP3
GO:0033691	sialic acid binding	1/33	12/17696	0.0221567	0.144036	933	CD22
GO:0016614	oxidoreductase activity, acting on CH-OH group of donors	2/33	128/17696	0.0236807	0.144036	1109/130752	AKR1C4/MDH1B
GO:0004032	alditol:NADP+ 1-oxidoreductase activity	1/33	13/17696	0.0239814	0.144036	1109	AKR1C4
GO:0004467	long-chain fatty acid-CoA ligase activity	1/33	13/17696	0.0239814	0.144036	28965	SLC27A6
GO:0061783	peptidoglycan muralytic activity	1/33	13/17696	0.0239814	0.144036	4069	LYZ
GO:0072542	protein phosphatase activator activity	1/33	13/17696	0.0239814	0.144036	3486	IGFBP3
GO:0086080	protein binding involved in heterotypic cell-cell adhesion	1/33	13/17696	0.0239814	0.144036	284359	IZUMO1
GO:0005319	lipid transporter activity	2/33	131/17696	0.0247226	0.144036	28965/1109	SLC27A6/AKR1C4
GO:0003774	motor activity	2/33	136/17696	0.0265003	0.146089	8735/4624	MYH13/MYH6
GO:0008656	cysteine-type endopeptidase activator activity involved in apoptotic process	1/33	16/17696	0.0294359	0.146089	834	CASP1
GO:0019211	phosphatase activator activity	1/33	16/17696	0.0294359	0.146089	3486	IGFBP3
GO:0050700	CARD domain binding	1/33	16/17696	0.0294359	0.146089	834	CASP1
GO:0015125	bile acid transmembrane transporter activity	1/33	17/17696	0.0312474	0.149541	1109	AKR1C4
GO:0016505	peptidase activator activity involved in apoptotic process	1/33	19/17696	0.0348607	0.151582	834	CASP1
GO:0008373	sialyltransferase activity	1/33	20/17696	0.0366625	0.151582	55808	ST6GALNAC1
GO:0005201	extracellular matrix structural constituent	2/33	163/17696	0.0369483	0.151582	10631/115908	POSTN/CTHRC1
GO:0008106	alcohol dehydrogenase (NADP+) activity	1/33	21/17696	0.038461	0.151582	1109	AKR1C4
GO:0015645	fatty acid ligase activity	1/33	21/17696	0.038461	0.151582	28965	SLC27A6
GO:0017049	GTP-Rho binding	1/33	21/17696	0.038461	0.151582	148170	CDC42EP5
GO:0019865	immunoglobulin binding	1/33	24/17696	0.0438369	0.160593	933	CD22
GO:0004175	endopeptidase activity	3/33	427/17696	0.0446148	0.160593	840/834/80975	CASP7/CASP1/TMPRSS5
GO:0003779	actin binding	3/33	431/17696	0.0456552	0.160593	816/8735/4624	CAMK2B/MYH13/MYH6
GO:0004033	aldo-keto reductase (NADP) activity	1/33	26/17696	0.0474047	0.160593	1109	AKR1C4
GO:0016405	CoA-ligase activity	1/33	26/17696	0.0474047	0.160593	28965	SLC27A6
GO:0001968	fibronectin binding	1/33	27/17696	0.0491838	0.160593	3486	IGFBP3
GO:0004683	calmodulin-dependent protein kinase activity	1/33	28/17696	0.0509596	0.160593	816	CAMK2B
GO:0005520	insulin-like growth factor binding	1/33	28/17696	0.0509596	0.160593	3486	IGFBP3
GO:0051015	actin filament binding	2/33	198/17696	0.0524329	0.160593	8735/4624	MYH13/MYH6
GO:0033764	steroid dehydrogenase activity, acting on the CH-OH group of donors, NAD or NADP as acceptor	1/33	29/17696	0.0527322	0.160593	1109	AKR1C4
GO:0016878	acid-thiol ligase activity	1/33	30/17696	0.0545016	0.162294	28965	SLC27A6
GO:0016229	steroid dehydrogenase activity	1/33	35/17696	0.0633006	0.180474	1109	AKR1C4
GO:0016620	oxidoreductase activity, acting on the aldehyde or oxo group of donors, NAD or NADP as acceptor	1/33	35/17696	0.0633006	0.180474	1109	AKR1C4
GO:0017147	Wnt-protein binding	1/33	37/17696	0.0667979	0.184664	115908	CTHRC1
GO:0016504	peptidase activator activity	1/33	38/17696	0.0685418	0.184664	834	CASP1
GO:0005109	frizzled binding	1/33	39/17696	0.0702825	0.184664	115908	CTHRC1
GO:0016709	oxidoreductase activity, acting on paired donors, with incorporation or reduction of molecular oxygen, NAD(P)H as one donor, and incorporation of one atom of oxygen	1/33	39/17696	0.0702825	0.184664	1109	AKR1C4
GO:0016877	ligase activity, forming carbon-sulfur bonds	1/33	40/17696	0.0720201	0.18559	28965	SLC27A6
GO:0043028	cysteine-type endopeptidase regulator activity involved in apoptotic process	1/33	42/17696	0.0754859	0.190326	834	CASP1
GO:0016903	oxidoreductase activity, acting on the aldehyde or oxo group of donors	1/33	43/17696	0.077214	0.190326	1109	AKR1C4
GO:1901618	organic hydroxy compound transmembrane transporter activity	1/33	44/17696	0.0789391	0.190326	1109	AKR1C4
GO:0003954	NADH dehydrogenase activity	1/33	46/17696	0.0823797	0.190326	56964	WDR93
GO:0008137	NADH dehydrogenase (ubiquinone) activity	1/33	46/17696	0.0823797	0.190326	56964	WDR93
GO:0050136	NADH dehydrogenase (quinone) activity	1/33	46/17696	0.0823797	0.190326	56964	WDR93
GO:0098632	cell-cell adhesion mediator activity	1/33	50/17696	0.0892238	0.199741	284359	IZUMO1
GO:0005044	scavenger receptor activity	1/33	51/17696	0.090927	0.199741	80975	TMPRSS5
GO:0008028	monocarboxylic acid transmembrane transporter activity	1/33	51/17696	0.090927	0.199741	1109	AKR1C4
GO:0043621	protein self-association	1/33	56/17696	0.0993971	0.214826	7732	RNF112
GO:0098631	cell adhesion mediator activity	1/33	59/17696	0.104442	0.222147	284359	IZUMO1
GO:0003924	GTPase activity	2/33	324/17696	0.121931	0.255294	11020/7732	IFT27/RNF112
GO:0070491	repressing transcription factor binding	1/33	71/17696	0.124351	0.256354	266740	MAGEA2B
GO:0004722	protein serine/threonine phosphatase activity	1/33	76/17696	0.132518	0.265037	4624	MYH6
GO:0038024	cargo receptor activity	1/33	76/17696	0.132518	0.265037	80975	TMPRSS5
GO:0140297	DNA-binding transcription factor binding	2/33	351/17696	0.138855	0.273626	266740/26287	MAGEA2B/ANKRD2
GO:0019888	protein phosphatase regulator activity	1/33	82/17696	0.142222	0.2762	3486	IGFBP3
GO:0005525	GTP binding	2/33	374/17696	0.153665	0.286542	11020/7732	IFT27/RNF112
GO:0032550	purine ribonucleoside binding	2/33	378/17696	0.156273	0.286542	11020/7732	IFT27/RNF112
GO:0001883	purine nucleoside binding	2/33	381/17696	0.158235	0.286542	11020/7732	IFT27/RNF112
GO:0032549	ribonucleoside binding	2/33	381/17696	0.158235	0.286542	11020/7732	IFT27/RNF112
GO:0004553	hydrolase activity, hydrolyzing O-glycosyl compounds	1/33	94/17696	0.161315	0.286542	4069	LYZ
GO:0001882	nucleoside binding	2/33	388/17696	0.162832	0.286542	11020/7732	IFT27/RNF112
GO:0019208	phosphatase regulator activity	1/33	96/17696	0.164457	0.286542	3486	IGFBP3
GO:0019001	guanyl nucleotide binding	2/33	394/17696	0.166793	0.286542	11020/7732	IFT27/RNF112
GO:0032561	guanyl ribonucleotide binding	2/33	394/17696	0.166793	0.286542	11020/7732	IFT27/RNF112
GO:0004497	monooxygenase activity	1/33	99/17696	0.169149	0.28691	1109	AKR1C4
GO:0004843	thiol-dependent ubiquitin-specific protease activity	1/33	106/17696	0.179996	0.301494	84101	USP44
GO:0042826	histone deacetylase binding	1/33	111/17696	0.18766	0.306645	266740	MAGEA2B
GO:0009055	electron transfer activity	1/33	114/17696	0.192225	0.306645	1109	AKR1C4
GO:0036459	thiol-dependent ubiquitinyl hydrolase activity	1/33	114/17696	0.192225	0.306645	84101	USP44
GO:0101005	ubiquitinyl hydrolase activity	1/33	114/17696	0.192225	0.306645	84101	USP44
GO:0016798	hydrolase activity, acting on glycosyl bonds	1/33	117/17696	0.196765	0.310195	4069	LYZ
GO:0019783	ubiquitin-like protein-specific protease activity	1/33	123/17696	0.205771	0.319232	84101	USP44
GO:0044325	ion channel binding	1/33	124/17696	0.207263	0.319232	8557	TCAP
GO:0019955	cytokine binding	1/33	128/17696	0.213202	0.324648	8557	TCAP
GO:0019838	growth factor binding	1/33	137/17696	0.226406	0.340882	3486	IGFBP3
GO:0019903	protein phosphatase binding	1/33	140/17696	0.23076	0.343576	933	CD22
GO:0016874	ligase activity	1/33	145/17696	0.237963	0.350408	28965	SLC27A6
GO:0005342	organic acid transmembrane transporter activity	1/33	153/17696	0.249353	0.359283	1109	AKR1C4
GO:0046943	carboxylic acid transmembrane transporter activity	1/33	153/17696	0.249353	0.359283	1109	AKR1C4
GO:0016705	oxidoreductase activity, acting on paired donors, with incorporation or reduction of molecular oxygen	1/33	159/17696	0.257787	0.365585	1109	AKR1C4
GO:0004252	serine-type endopeptidase activity	1/33	160/17696	0.259183	0.365585	80975	TMPRSS5
GO:0008083	growth factor activity	1/33	163/17696	0.263358	0.367604	8190	MIA
GO:0008201	heparin binding	1/33	169/17696	0.271639	0.375254	10631	POSTN
GO:0017048	Rho GTPase binding	1/33	177/17696	0.28254	0.383285	148170	CDC42EP5
GO:0004721	phosphoprotein phosphatase activity	1/33	182/17696	0.289273	0.383285	4624	MYH6
GO:0008236	serine-type peptidase activity	1/33	182/17696	0.289273	0.383285	80975	TMPRSS5
GO:0019902	phosphatase binding	1/33	185/17696	0.293283	0.383285	933	CD22
GO:0016825	hydrolase activity, acting on acid phosphorus-nitrogen bonds	1/33	186/17696	0.294615	0.383285	80975	TMPRSS5
GO:0017171	serine hydrolase activity	1/33	186/17696	0.294615	0.383285	80975	TMPRSS5
GO:0031406	carboxylic acid binding	1/33	193/17696	0.30387	0.391524	933	CD22
GO:0043177	organic acid binding	1/33	205/17696	0.319462	0.407091	933	CD22
GO:0030674	protein binding, bridging	1/33	207/17696	0.322027	0.407091	8557	TCAP
GO:0008514	organic anion transmembrane transporter activity	1/33	210/17696	0.325858	0.408084	1109	AKR1C4
GO:0061134	peptidase regulator activity	1/33	219/17696	0.337225	0.417644	834	CASP1
GO:0061630	ubiquitin protein ligase activity	1/33	221/17696	0.339726	0.417644	7732	RNF112
GO:0005539	glycosaminoglycan binding	1/33	229/17696	0.349637	0.423568	10631	POSTN
GO:0061659	ubiquitin-like protein ligase activity	1/33	230/17696	0.350866	0.423568	7732	RNF112
GO:1901681	sulfur compound binding	1/33	250/17696	0.374973	0.448628	10631	POSTN
GO:0060090	molecular adaptor activity	1/33	254/17696	0.379689	0.45025	8557	TCAP
GO:0016791	phosphatase activity	1/33	270/17696	0.39821	0.46504	4624	MYH6
GO:0030246	carbohydrate binding	1/33	271/17696	0.39935	0.46504	933	CD22
GO:0061629	RNA polymerase II sequence-specific DNA-binding transcription factor binding	1/33	277/17696	0.406144	0.46504	26287	ANKRD2
GO:0001664	G protein-coupled receptor binding	1/33	280/17696	0.409513	0.46504	115908	CTHRC1
GO:0016757	transferase activity, transferring glycosyl groups	1/33	280/17696	0.409513	0.46504	55808	ST6GALNAC1
GO:0031625	ubiquitin protein ligase binding	1/33	290/17696	0.420609	0.473627	266740	MAGEA2B
GO:0044389	ubiquitin-like protein ligase binding	1/33	308/17696	0.440076	0.491418	266740	MAGEA2B
GO:0003713	transcription coactivator activity	1/33	319/17696	0.451658	0.500183	8433	UTF1
GO:0008509	anion transmembrane transporter activity	1/33	336/17696	0.469102	0.515243	1109	AKR1C4
GO:0042578	phosphoric ester hydrolase activity	1/33	367/17696	0.499537	0.544211	4624	MYH6
GO:0004842	ubiquitin-protein transferase activity	1/33	382/17696	0.513649	0.555072	7732	RNF112
GO:0019787	ubiquitin-like protein transferase activity	1/33	407/17696	0.536316	0.574931	7732	RNF112
GO:0017016	Ras GTPase binding	1/33	429/17696	0.555413	0.580155	148170	CDC42EP5
GO:0016887	ATPase activity	1/33	434/17696	0.559646	0.580155	4624	MYH6
GO:0001228	DNA-binding transcription activator activity, RNA polymerase II-specific	1/33	439/17696	0.56384	0.580155	3234	HOXD8
GO:0004674	protein serine/threonine kinase activity	1/33	439/17696	0.56384	0.580155	816	CAMK2B
GO:0001216	bacterial-type RNA polymerase transcriptional activator activity, sequence-specific DNA binding	1/33	440/17696	0.564674	0.580155	3234	HOXD8
GO:0031267	small GTPase binding	1/33	443/17696	0.567167	0.580155	148170	CDC42EP5
GO:0048018	receptor ligand activity	1/33	482/17696	0.598341	0.606704	8190	MIA
GO:0030546	receptor activator activity	1/33	487/17696	0.602177	0.606704	8190	MIA
GO:0050839	cell adhesion molecule binding	1/33	499/17696	0.611238	0.611238	10631	POSTN

## Sheet: GO-Biological_Process
GOBPID	Term	GeneRatio	BgRatio	Pvalue	Qvalue	geneIDs	geneNames
GO:0014888	striated muscle adaptation	3/35	57/18670	0.000164754	0.111868	816/4624/8557	CAMK2B/MYH6/TCAP
GO:0007512	adult heart development	2/35	15/18670	0.000353035	0.11602	4624/8557	MYH6/TCAP
GO:0048739	cardiac muscle fiber development	2/35	18/18670	0.000512609	0.11602	4624/8557	MYH6/TCAP
GO:0060122	inner ear receptor cell stereocilium organization	2/35	28/18670	0.00125163	0.138407	11020/115908	IFT27/CTHRC1
GO:0003299	muscle hypertrophy in response to stress	2/35	31/18670	0.00153428	0.138407	4624/8557	MYH6/TCAP
GO:0014887	cardiac muscle adaptation	2/35	31/18670	0.00153428	0.138407	4624/8557	MYH6/TCAP
GO:0014898	cardiac muscle hypertrophy in response to stress	2/35	31/18670	0.00153428	0.138407	4624/8557	MYH6/TCAP
GO:0003012	muscle system process	5/35	472/18670	0.00175479	0.138407	816/8735/4624/26287/8557	CAMK2B/MYH13/MYH6/ANKRD2/TCAP
GO:0043500	muscle adaptation	3/35	130/18670	0.00183455	0.138407	816/4624/8557	CAMK2B/MYH6/TCAP
GO:0030049	muscle filament sliding	2/35	39/18670	0.00242208	0.149508	4624/8557	MYH6/TCAP
GO:0033275	actin-myosin filament sliding	2/35	39/18670	0.00242208	0.149508	4624/8557	MYH6/TCAP
GO:0060119	inner ear receptor cell development	2/35	41/18670	0.00267402	0.151305	11020/115908	IFT27/CTHRC1
GO:0090102	cochlea development	2/35	51/18670	0.00410926	0.182657	11020/115908	IFT27/CTHRC1
GO:0051438	regulation of ubiquitin-protein transferase activity	2/35	52/18670	0.00426862	0.182657	266740/84101	MAGEA2B/USP44
GO:0045214	sarcomere organization	2/35	53/18670	0.00443082	0.182657	4624/8557	MYH6/TCAP
GO:0045661	regulation of myoblast differentiation	2/35	53/18670	0.00443082	0.182657	3486/26287	IGFBP3/ANKRD2
GO:0006936	muscle contraction	4/35	363/18670	0.00457315	0.182657	8735/4624/26287/8557	MYH13/MYH6/ANKRD2/TCAP
GO:0060113	inner ear receptor cell differentiation	2/35	56/18670	0.00493432	0.186134	11020/115908	IFT27/CTHRC1
GO:0048839	inner ear development	3/35	192/18670	0.00550157	0.196609	11020/115908/8557	IFT27/CTHRC1/TCAP
GO:0042490	mechanoreceptor differentiation	2/35	61/18670	0.00582926	0.197903	11020/115908	IFT27/CTHRC1
GO:0048747	muscle fiber development	2/35	67/18670	0.00699357	0.217426	4624/8557	MYH6/TCAP
GO:0009612	response to mechanical stimulus	3/35	210/18670	0.00704472	0.217426	834/10631/8557	CASP1/POSTN/TCAP
GO:0055008	cardiac muscle tissue morphogenesis	2/35	69/18670	0.00740323	0.218556	4624/8557	MYH6/TCAP
GO:0043583	ear development	3/35	219/18670	0.00790344	0.223602	11020/115908/8557	IFT27/CTHRC1/TCAP
GO:0030239	myofibril assembly	2/35	73/18670	0.0082544	0.224189	4624/8557	MYH6/TCAP
GO:0060415	muscle tissue morphogenesis	2/35	82/18670	0.0103219	0.235008	4624/8557	MYH6/TCAP
GO:0014910	regulation of smooth muscle cell migration	2/35	84/18670	0.0108094	0.235008	10631/3486	POSTN/IGFBP3
GO:0045445	myoblast differentiation	2/35	84/18670	0.0108094	0.235008	3486/26287	IGFBP3/ANKRD2
GO:0048644	muscle organ morphogenesis	2/35	88/18670	0.0118145	0.235008	4624/8557	MYH6/TCAP
GO:0097194	execution phase of apoptosis	2/35	88/18670	0.0118145	0.235008	840/834	CASP7/CASP1
GO:1903321	negative regulation of protein modification by small protein conjugation or removal	2/35	88/18670	0.0118145	0.235008	266740/84101	MAGEA2B/USP44
GO:0055013	cardiac muscle cell development	2/35	89/18670	0.012072	0.235008	4624/8557	MYH6/TCAP
GO:0014909	smooth muscle cell migration	2/35	91/18670	0.0125944	0.235008	10631/3486	POSTN/IGFBP3
GO:0055006	cardiac cell development	2/35	95/18670	0.0136683	0.235008	4624/8557	MYH6/TCAP
GO:0042472	inner ear morphogenesis	2/35	98/18670	0.0144991	0.235008	115908/8557	CTHRC1/TCAP
GO:0035282	segmentation	2/35	100/18670	0.0150649	0.235008	3234/8557	HOXD8/TCAP
GO:0051983	regulation of chromosome segregation	2/35	103/18670	0.0159312	0.235008	84101/4104	USP44/MAGEA5
GO:0014812	muscle cell migration	2/35	104/18670	0.0162246	0.235008	10631/3486	POSTN/IGFBP3
GO:0003300	cardiac muscle hypertrophy	2/35	106/18670	0.0168185	0.235008	4624/8557	MYH6/TCAP
GO:0051146	striated muscle cell differentiation	3/35	293/18670	0.0172884	0.235008	4624/26287/8557	MYH6/ANKRD2/TCAP
GO:0014897	striated muscle hypertrophy	2/35	109/18670	0.0177265	0.235008	4624/8557	MYH6/TCAP
GO:0014896	muscle hypertrophy	2/35	111/18670	0.0183433	0.235008	4624/8557	MYH6/TCAP
GO:0002291	T cell activation via T cell receptor contact with antigen bound to MHC molecule on antigen presenting cell	1/35	10/18670	0.0185937	0.235008	54518	APBB1IP
GO:0030647	aminoglycoside antibiotic metabolic process	1/35	10/18670	0.0185937	0.235008	1109	AKR1C4
GO:0033690	positive regulation of osteoblast proliferation	1/35	10/18670	0.0185937	0.235008	115908	CTHRC1
GO:0071600	otic vesicle morphogenesis	1/35	10/18670	0.0185937	0.235008	8557	TCAP
GO:1903265	positive regulation of tumor necrosis factor-mediated signaling pathway	1/35	10/18670	0.0185937	0.235008	834	CASP1
GO:0010927	cellular component assembly involved in morphogenesis	2/35	115/18670	0.0196038	0.235008	4624/8557	MYH6/TCAP
GO:0002638	negative regulation of immunoglobulin production	1/35	11/18670	0.0204345	0.235008	933	CD22
GO:0030241	skeletal muscle myosin thick filament assembly	1/35	11/18670	0.0204345	0.235008	8557	TCAP
GO:0033234	negative regulation of protein sumoylation	1/35	11/18670	0.0204345	0.235008	266740	MAGEA2B
GO:0043619	regulation of transcription from RNA polymerase II promoter in response to oxidative stress	1/35	11/18670	0.0204345	0.235008	26287	ANKRD2
GO:0071688	striated muscle myosin thick filament assembly	1/35	11/18670	0.0204345	0.235008	8557	TCAP
GO:0042471	ear morphogenesis	2/35	118/18670	0.0205726	0.235008	115908/8557	CTHRC1/TCAP
GO:0070252	actin-mediated cell contraction	2/35	121/18670	0.0215611	0.235008	4624/8557	MYH6/TCAP
GO:0031034	myosin filament assembly	1/35	12/18670	0.022272	0.235008	8557	TCAP
GO:2000341	regulation of chemokine (C-X-C motif) ligand 2 production	1/35	12/18670	0.022272	0.235008	10631	POSTN
GO:0031033	myosin filament organization	1/35	13/18670	0.0241061	0.235008	8557	TCAP
GO:0031274	positive regulation of pseudopodium assembly	1/35	13/18670	0.0241061	0.235008	148170	CDC42EP5
GO:0043568	positive regulation of insulin-like growth factor receptor signaling pathway	1/35	13/18670	0.0241061	0.235008	3486	IGFBP3
GO:1900025	negative regulation of substrate adhesion-dependent cell spreading	1/35	13/18670	0.0241061	0.235008	10631	POSTN
GO:1990403	embryonic brain development	1/35	13/18670	0.0241061	0.235008	7732	RNF112
GO:0071496	cellular response to external stimulus	3/35	339/18670	0.0252961	0.235008	834/10631/8735	CASP1/POSTN/MYH13
GO:0055007	cardiac muscle cell differentiation	2/35	132/18670	0.025351	0.235008	4624/8557	MYH6/TCAP
GO:0072175	epithelial tube formation	2/35	132/18670	0.025351	0.235008	115908/8557	CTHRC1/TCAP
GO:0030240	skeletal muscle thin filament assembly	1/35	14/18670	0.0259368	0.235008	8557	TCAP
GO:0031272	regulation of pseudopodium assembly	1/35	14/18670	0.0259368	0.235008	148170	CDC42EP5
GO:0072567	chemokine (C-X-C motif) ligand 2 production	1/35	14/18670	0.0259368	0.235008	10631	POSTN
GO:0090128	regulation of synapse maturation	1/35	14/18670	0.0259368	0.235008	816	CAMK2B
GO:0090231	regulation of spindle checkpoint	1/35	14/18670	0.0259368	0.235008	84101	USP44
GO:0090266	regulation of mitotic cell cycle spindle assembly checkpoint	1/35	14/18670	0.0259368	0.235008	84101	USP44
GO:1903504	regulation of mitotic spindle checkpoint	1/35	14/18670	0.0259368	0.235008	84101	USP44
GO:0007351	tripartite regional subdivision	1/35	15/18670	0.0277642	0.235008	3234	HOXD8
GO:0008595	anterior/posterior axis specification, embryo	1/35	15/18670	0.0277642	0.235008	3234	HOXD8
GO:0071599	otic vesicle development	1/35	15/18670	0.0277642	0.235008	8557	TCAP
GO:0090177	establishment of planar polarity involved in neural tube closure	1/35	15/18670	0.0277642	0.235008	115908	CTHRC1
GO:0090197	positive regulation of chemokine secretion	1/35	15/18670	0.0277642	0.235008	10631	POSTN
GO:0050715	positive regulation of cytokine secretion	2/35	139/18670	0.027894	0.235008	834/10631	CASP1/POSTN
GO:0060048	cardiac muscle contraction	2/35	140/18670	0.0282655	0.235008	4624/8557	MYH6/TCAP
GO:0030048	actin filament-based movement	2/35	143/18670	0.0293917	0.235008	4624/8557	MYH6/TCAP
GO:0014866	skeletal myofibril assembly	1/35	16/18670	0.0295883	0.235008	8557	TCAP
GO:0016540	protein autoprocessing	1/35	16/18670	0.0295883	0.235008	834	CASP1
GO:0031269	pseudopodium assembly	1/35	16/18670	0.0295883	0.235008	148170	CDC42EP5
GO:0042448	progesterone metabolic process	1/35	16/18670	0.0295883	0.235008	1109	AKR1C4
GO:0051444	negative regulation of ubiquitin-protein transferase activity	1/35	16/18670	0.0295883	0.235008	84101	USP44
GO:0035148	tube formation	2/35	148/18670	0.0313083	0.235008	115908/8557	CTHRC1/TCAP
GO:0007342	fusion of sperm to egg plasma membrane involved in single fertilization	1/35	17/18670	0.0314091	0.235008	284359	IZUMO1
GO:0014733	regulation of skeletal muscle adaptation	1/35	17/18670	0.0314091	0.235008	816	CAMK2B
GO:0031268	pseudopodium organization	1/35	17/18670	0.0314091	0.235008	148170	CDC42EP5
GO:0042249	establishment of planar polarity of embryonic epithelium	1/35	17/18670	0.0314091	0.235008	115908	CTHRC1
GO:0009312	oligosaccharide biosynthetic process	1/35	18/18670	0.0332265	0.235008	55808	ST6GALNAC1
GO:0010832	negative regulation of myotube differentiation	1/35	18/18670	0.0332265	0.235008	26287	ANKRD2
GO:0035994	response to muscle stretch	1/35	18/18670	0.0332265	0.235008	8557	TCAP
GO:0043011	myeloid dendritic cell differentiation	1/35	18/18670	0.0332265	0.235008	116071	BATF2
GO:0051023	regulation of immunoglobulin secretion	1/35	18/18670	0.0332265	0.235008	933	CD22
GO:0090196	regulation of chemokine secretion	1/35	18/18670	0.0332265	0.235008	10631	POSTN
GO:0042692	muscle cell differentiation	3/35	385/18670	0.0349993	0.239017	4624/26287/8557	MYH6/ANKRD2/TCAP
GO:0007350	blastoderm segmentation	1/35	19/18670	0.0350406	0.239017	3234	HOXD8
GO:1902644	tertiary alcohol metabolic process	1/35	19/18670	0.0350406	0.239017	1109	AKR1C4
GO:0014706	striated muscle tissue development	3/35	390/18670	0.0361556	0.239017	4624/26287/8557	MYH6/ANKRD2/TCAP
GO:0016137	glycoside metabolic process	1/35	20/18670	0.0368514	0.239017	1109	AKR1C4
GO:0033194	response to hydroperoxide	1/35	20/18670	0.0368514	0.239017	7732	RNF112
GO:0090195	chemokine secretion	1/35	20/18670	0.0368514	0.239017	10631	POSTN
GO:0097503	sialylation	1/35	20/18670	0.0368514	0.239017	55808	ST6GALNAC1
GO:0015718	monocarboxylic acid transport	2/35	163/18670	0.0373451	0.239017	28965/1109	SLC27A6/AKR1C4
GO:0045026	plasma membrane fusion	1/35	21/18670	0.038659	0.239017	284359	IZUMO1
GO:0061003	positive regulation of dendritic spine morphogenesis	1/35	21/18670	0.038659	0.239017	816	CAMK2B
GO:0035051	cardiocyte differentiation	2/35	167/18670	0.0390251	0.239017	4624/8557	MYH6/TCAP
GO:0033233	regulation of protein sumoylation	1/35	22/18670	0.0404632	0.239017	266740	MAGEA2B
GO:0044342	type B pancreatic cell proliferation	1/35	22/18670	0.0404632	0.239017	3486	IGFBP3
GO:0045663	positive regulation of myoblast differentiation	1/35	22/18670	0.0404632	0.239017	3486	IGFBP3
GO:0048305	immunoglobulin secretion	1/35	22/18670	0.0404632	0.239017	933	CD22
GO:1901984	negative regulation of protein acetylation	1/35	22/18670	0.0404632	0.239017	266740	MAGEA2B
GO:1904666	regulation of ubiquitin protein ligase activity	1/35	22/18670	0.0404632	0.239017	84101	USP44
GO:0060537	muscle tissue development	3/35	408/18670	0.0404814	0.239017	4624/26287/8557	MYH6/ANKRD2/TCAP
GO:0007517	muscle organ development	3/35	410/18670	0.0409778	0.239861	4624/26287/8557	MYH6/ANKRD2/TCAP
GO:0055002	striated muscle cell development	2/35	173/18670	0.0415987	0.241414	4624/8557	MYH6/TCAP
GO:2000291	regulation of myoblast proliferation	1/35	23/18670	0.0422641	0.243198	26287	ANKRD2
GO:0006941	striated muscle contraction	2/35	177/18670	0.0433493	0.243252	4624/8557	MYH6/TCAP
GO:0014850	response to muscle activity	1/35	24/18670	0.0440618	0.243252	10631	POSTN
GO:0042832	defense response to protozoan	1/35	24/18670	0.0440618	0.243252	116071	BATF2
GO:0090103	cochlea morphogenesis	1/35	24/18670	0.0440618	0.243252	115908	CTHRC1
GO:0071346	cellular response to interferon-gamma	2/35	180/18670	0.0446803	0.243252	834/816	CASP1/CAMK2B
GO:0008217	regulation of blood pressure	2/35	182/18670	0.045576	0.243252	10631/4624	POSTN/MYH6
GO:0048568	embryonic organ development	3/35	428/18670	0.0455848	0.243252	7732/115908/8557	RNF112/CTHRC1/TCAP
GO:0001562	response to protozoan	1/35	25/18670	0.0458561	0.243252	116071	BATF2
GO:0045662	negative regulation of myoblast differentiation	1/35	25/18670	0.0458561	0.243252	26287	ANKRD2
GO:0022900	electron transport chain	2/35	186/18670	0.0473876	0.243252	56964/1109	WDR93/AKR1C4
GO:0055001	muscle cell development	2/35	186/18670	0.0473876	0.243252	4624/8557	MYH6/TCAP
GO:0043567	regulation of insulin-like growth factor receptor signaling pathway	1/35	26/18670	0.0476472	0.243252	3486	IGFBP3
GO:0048169	regulation of long-term neuronal synaptic plasticity	1/35	26/18670	0.0476472	0.243252	816	CAMK2B
GO:0055003	cardiac myofibril assembly	1/35	26/18670	0.0476472	0.243252	8557	TCAP
GO:0060074	synapse maturation	1/35	26/18670	0.0476472	0.243252	816	CAMK2B
GO:0002026	regulation of the force of heart contraction	1/35	27/18670	0.0494351	0.246653	4624	MYH6
GO:0015721	bile acid and bile salt transport	1/35	27/18670	0.0494351	0.246653	1109	AKR1C4
GO:0051450	myoblast proliferation	1/35	27/18670	0.0494351	0.246653	26287	ANKRD2
GO:0001773	myeloid dendritic cell activation	1/35	28/18670	0.0512196	0.246653	116071	BATF2
GO:0008209	androgen metabolic process	1/35	28/18670	0.0512196	0.246653	1109	AKR1C4
GO:0033688	regulation of osteoblast proliferation	1/35	28/18670	0.0512196	0.246653	115908	CTHRC1
GO:0043501	skeletal muscle adaptation	1/35	28/18670	0.0512196	0.246653	816	CAMK2B
GO:0050858	negative regulation of antigen receptor-mediated signaling pathway	1/35	28/18670	0.0512196	0.246653	933	CD22
GO:0050855	regulation of B cell receptor signaling pathway	1/35	29/18670	0.053001	0.252053	933	CD22
GO:0031032	actomyosin structure organization	2/35	199/18670	0.0534544	0.252053	4624/8557	MYH6/TCAP
GO:0034341	response to interferon-gamma	2/35	199/18670	0.0534544	0.252053	834/816	CASP1/CAMK2B
GO:0000038	very long-chain fatty acid metabolic process	1/35	30/18670	0.054779	0.25476	28965	SLC27A6
GO:0003209	cardiac atrium morphogenesis	1/35	30/18670	0.054779	0.25476	4624	MYH6
GO:0031396	regulation of protein ubiquitination	2/35	204/18670	0.0558585	0.256	266740/84101	MAGEA2B/USP44
GO:0033687	osteoblast proliferation	1/35	31/18670	0.0565539	0.256	115908	CTHRC1
GO:0050849	negative regulation of calcium-mediated signaling	1/35	31/18670	0.0565539	0.256	933	CD22
GO:1902253	regulation of intrinsic apoptotic signaling pathway by p53 class mediator	1/35	31/18670	0.0565539	0.256	26287	ANKRD2
GO:0050708	regulation of protein secretion	3/35	472/18670	0.0578879	0.256111	834/10631/933	CASP1/POSTN/CD22
GO:0071295	cellular response to vitamin	1/35	32/18670	0.0583254	0.256111	10631	POSTN
GO:1901661	quinone metabolic process	1/35	32/18670	0.0583254	0.256111	1109	AKR1C4
GO:1901976	regulation of cell cycle checkpoint	1/35	32/18670	0.0583254	0.256111	84101	USP44
GO:0050707	regulation of cytokine secretion	2/35	210/18670	0.0587932	0.256111	834/10631	CASP1/POSTN
GO:0050718	positive regulation of interleukin-1 beta secretion	1/35	33/18670	0.0600938	0.256111	834	CASP1
GO:0051443	positive regulation of ubiquitin-protein transferase activity	1/35	33/18670	0.0600938	0.256111	266740	MAGEA2B
GO:0022604	regulation of cell morphogenesis	3/35	484/18670	0.0614936	0.256111	816/10631/148170	CAMK2B/POSTN/CDC42EP5
GO:0006099	tricarboxylic acid cycle	1/35	34/18670	0.0618589	0.256111	130752	MDH1B
GO:0007094	mitotic spindle assembly checkpoint	1/35	34/18670	0.0618589	0.256111	84101	USP44
GO:0031577	spindle checkpoint	1/35	34/18670	0.0618589	0.256111	84101	USP44
GO:0036474	cell death in response to hydrogen peroxide	1/35	34/18670	0.0618589	0.256111	7732	RNF112
GO:0071173	spindle assembly checkpoint	1/35	34/18670	0.0618589	0.256111	84101	USP44
GO:0071174	mitotic spindle checkpoint	1/35	34/18670	0.0618589	0.256111	84101	USP44
GO:0009952	anterior/posterior pattern specification	2/35	219/18670	0.0632942	0.257134	3234/8557	HOXD8/TCAP
GO:0002701	negative regulation of production of molecular mediator of immune response	1/35	35/18670	0.0636208	0.257134	933	CD22
GO:0003230	cardiac atrium development	1/35	35/18670	0.0636208	0.257134	4624	MYH6
GO:0071312	cellular response to alkaloid	1/35	35/18670	0.0636208	0.257134	840	CASP7
GO:0000578	embryonic axis specification	1/35	36/18670	0.0653795	0.259606	3234	HOXD8
GO:0006699	bile acid biosynthetic process	1/35	36/18670	0.0653795	0.259606	1109	AKR1C4
GO:0045841	negative regulation of mitotic metaphase/anaphase transition	1/35	36/18670	0.0653795	0.259606	84101	USP44
GO:0001649	osteoblast differentiation	2/35	225/18670	0.0663587	0.260484	3486/115908	IGFBP3/CTHRC1
GO:0002791	regulation of peptide secretion	3/35	500/18670	0.0664633	0.260484	834/10631/933	CASP1/POSTN/CD22
GO:0014912	negative regulation of smooth muscle cell migration	1/35	37/18670	0.067135	0.260484	3486	IGFBP3
GO:1902100	negative regulation of metaphase/anaphase transition of cell cycle	1/35	37/18670	0.067135	0.260484	84101	USP44
GO:0048009	insulin-like growth factor receptor signaling pathway	1/35	38/18670	0.0688873	0.263528	3486	IGFBP3
GO:0050716	positive regulation of interleukin-1 secretion	1/35	38/18670	0.0688873	0.263528	834	CASP1
GO:1903320	regulation of protein modification by small protein conjugation or removal	2/35	231/18670	0.0694726	0.263528	266740/84101	MAGEA2B/USP44
GO:0048738	cardiac muscle tissue development	2/35	233/18670	0.0705213	0.263528	4624/8557	MYH6/TCAP
GO:0008207	C21-steroid hormone metabolic process	1/35	39/18670	0.0706364	0.263528	1109	AKR1C4
GO:0050775	positive regulation of dendrite morphogenesis	1/35	39/18670	0.0706364	0.263528	816	CAMK2B
GO:2000816	negative regulation of mitotic sister chromatid separation	1/35	39/18670	0.0706364	0.263528	84101	USP44
GO:0006734	NADH metabolic process	1/35	40/18670	0.0723823	0.263737	130752	MDH1B
GO:0019835	cytolysis	1/35	40/18670	0.0723823	0.263737	4069	LYZ
GO:0035735	intraciliary transport involved in cilium assembly	1/35	40/18670	0.0723823	0.263737	11020	IFT27
GO:1905819	negative regulation of chromosome separation	1/35	40/18670	0.0723823	0.263737	84101	USP44
GO:0031669	cellular response to nutrient levels	2/35	237/18670	0.0726345	0.263737	10631/8735	POSTN/MYH13
GO:0050663	cytokine secretion	2/35	240/18670	0.074233	0.267467	834/10631	CASP1/POSTN
GO:0033048	negative regulation of mitotic sister chromatid segregation	1/35	42/18670	0.0758645	0.267467	84101	USP44
GO:0051154	negative regulation of striated muscle cell differentiation	1/35	42/18670	0.0758645	0.267467	26287	ANKRD2
GO:0097028	dendritic cell differentiation	1/35	42/18670	0.0758645	0.267467	116071	BATF2
GO:2001222	regulation of neuron migration	1/35	42/18670	0.0758645	0.267467	816	CAMK2B
GO:0001953	negative regulation of cell-matrix adhesion	1/35	43/18670	0.0776009	0.267467	10631	POSTN
GO:0003009	skeletal muscle contraction	1/35	43/18670	0.0776009	0.267467	8557	TCAP
GO:0006692	prostanoid metabolic process	1/35	43/18670	0.0776009	0.267467	1109	AKR1C4
GO:0006693	prostaglandin metabolic process	1/35	43/18670	0.0776009	0.267467	1109	AKR1C4
GO:0045687	positive regulation of glial cell differentiation	1/35	43/18670	0.0776009	0.267467	7732	RNF112
GO:0033046	negative regulation of sister chromatid segregation	1/35	44/18670	0.079334	0.267999	84101	USP44
GO:0050982	detection of mechanical stimulus	1/35	44/18670	0.079334	0.267999	8557	TCAP
GO:0060999	positive regulation of dendritic spine development	1/35	44/18670	0.079334	0.267999	816	CAMK2B
GO:0061001	regulation of dendritic spine morphogenesis	1/35	44/18670	0.079334	0.267999	816	CAMK2B
GO:0051985	negative regulation of chromosome segregation	1/35	45/18670	0.0810641	0.272488	84101	USP44
GO:0050706	regulation of interleukin-1 beta secretion	1/35	46/18670	0.0827909	0.276086	834	CASP1
GO:0090596	sensory organ morphogenesis	2/35	256/18670	0.0829478	0.276086	115908/8557	CTHRC1/TCAP
GO:0008206	bile acid metabolic process	1/35	47/18670	0.0845146	0.277557	1109	AKR1C4
GO:0014911	positive regulation of smooth muscle cell migration	1/35	47/18670	0.0845146	0.277557	10631	POSTN
GO:0003007	heart morphogenesis	2/35	259/18670	0.084616	0.277557	4624/8557	MYH6/TCAP
GO:0009311	oligosaccharide metabolic process	1/35	48/18670	0.0862352	0.280161	55808	ST6GALNAC1
GO:0055010	ventricular cardiac muscle tissue morphogenesis	1/35	48/18670	0.0862352	0.280161	4624	MYH6
GO:0072331	signal transduction by p53 class mediator	2/35	267/18670	0.0891153	0.284554	266740/26287	MAGEA2B/ANKRD2
GO:0001961	positive regulation of cytokine-mediated signaling pathway	1/35	50/18670	0.0896669	0.284554	834	CASP1
GO:0009948	anterior/posterior axis specification	1/35	50/18670	0.0896669	0.284554	3234	HOXD8
GO:0031668	cellular response to extracellular stimulus	2/35	268/18670	0.0896827	0.284554	10631/8735	POSTN/MYH13
GO:0050714	positive regulation of protein secretion	2/35	268/18670	0.0896827	0.284554	834/10631	CASP1/POSTN
GO:0030071	regulation of mitotic metaphase/anaphase transition	1/35	51/18670	0.091378	0.287335	84101	USP44
GO:0032731	positive regulation of interleukin-1 beta production	1/35	52/18670	0.0930861	0.287335	834	CASP1
GO:0045839	negative regulation of mitotic nuclear division	1/35	52/18670	0.0930861	0.287335	84101	USP44
GO:0048168	regulation of neuronal synaptic plasticity	1/35	52/18670	0.0930861	0.287335	816	CAMK2B
GO:1900024	regulation of substrate adhesion-dependent cell spreading	1/35	52/18670	0.0930861	0.287335	10631	POSTN
GO:0035036	sperm-egg recognition	1/35	53/18670	0.094791	0.287335	284359	IZUMO1
GO:0042073	intraciliary transport	1/35	53/18670	0.094791	0.287335	11020	IFT27
GO:0050702	interleukin-1 beta secretion	1/35	53/18670	0.094791	0.287335	834	CASP1
GO:0050704	regulation of interleukin-1 secretion	1/35	53/18670	0.094791	0.287335	834	CASP1
GO:1902099	regulation of metaphase/anaphase transition of cell cycle	1/35	53/18670	0.094791	0.287335	84101	USP44
GO:0007091	metaphase/anaphase transition of mitotic cell cycle	1/35	54/18670	0.0964928	0.291194	84101	USP44
GO:0060047	heart contraction	2/35	282/18670	0.0977404	0.293654	4624/8557	MYH6/TCAP
GO:0003229	ventricular cardiac muscle tissue development	1/35	55/18670	0.0981915	0.293709	4624	MYH6
GO:0044784	metaphase/anaphase transition of cell cycle	1/35	56/18670	0.099887	0.294754	84101	USP44
GO:0050879	multicellular organismal movement	1/35	56/18670	0.099887	0.294754	8557	TCAP
GO:0050881	musculoskeletal movement	1/35	56/18670	0.099887	0.294754	8557	TCAP
GO:0002793	positive regulation of peptide secretion	2/35	288/18670	0.101256	0.294754	834/10631	CASP1/POSTN
GO:0048562	embryonic organ morphogenesis	2/35	288/18670	0.101256	0.294754	115908/8557	CTHRC1/TCAP
GO:0010965	regulation of mitotic sister chromatid separation	1/35	57/18670	0.10158	0.294754	84101	USP44
GO:0060760	positive regulation of response to cytokine stimulus	1/35	57/18670	0.10158	0.294754	834	CASP1
GO:0071356	cellular response to tumor necrosis factor	2/35	291/18670	0.103027	0.295621	834/10631	CASP1/POSTN
GO:0032722	positive regulation of chemokine production	1/35	58/18670	0.103269	0.295621	10631	POSTN
GO:0060997	dendritic spine morphogenesis	1/35	58/18670	0.103269	0.295621	816	CAMK2B
GO:0003015	heart process	2/35	292/18670	0.10362	0.295621	4624/8557	MYH6/TCAP
GO:0032732	positive regulation of interleukin-1 production	1/35	59/18670	0.104955	0.297558	834	CASP1
GO:0051306	mitotic sister chromatid separation	1/35	60/18670	0.106638	0.297558	84101	USP44
GO:0051784	negative regulation of nuclear division	1/35	60/18670	0.106638	0.297558	84101	USP44
GO:0010803	regulation of tumor necrosis factor-mediated signaling pathway	1/35	61/18670	0.108319	0.297558	834	CASP1
GO:0030888	regulation of B cell proliferation	1/35	61/18670	0.108319	0.297558	933	CD22
GO:0034113	heterotypic cell-cell adhesion	1/35	61/18670	0.108319	0.297558	284359	IZUMO1
GO:0050701	interleukin-1 secretion	1/35	61/18670	0.108319	0.297558	834	CASP1
GO:0010769	regulation of cell morphogenesis involved in differentiation	2/35	301/18670	0.108994	0.297558	816/10631	CAMK2B/POSTN
GO:0034599	cellular response to oxidative stress	2/35	302/18670	0.109596	0.297558	7732/26287	RNF112/ANKRD2
GO:0009880	embryonic pattern specification	1/35	62/18670	0.109996	0.297558	3234	HOXD8
GO:0010830	regulation of myotube differentiation	1/35	62/18670	0.109996	0.297558	26287	ANKRD2
GO:0031640	killing of cells of other organism	1/35	62/18670	0.109996	0.297558	4069	LYZ
GO:1905818	regulation of chromosome separation	1/35	62/18670	0.109996	0.297558	84101	USP44
GO:0002637	regulation of immunoglobulin production	1/35	63/18670	0.11167	0.300888	933	CD22
GO:0045669	positive regulation of osteoblast differentiation	1/35	64/18670	0.113341	0.303855	115908	CTHRC1
GO:0007029	endoplasmic reticulum organization	1/35	65/18670	0.115009	0.303855	7732	RNF112
GO:0014823	response to activity	1/35	65/18670	0.115009	0.303855	10631	POSTN
GO:0050854	regulation of antigen receptor-mediated signaling pathway	1/35	65/18670	0.115009	0.303855	933	CD22
GO:0051148	negative regulation of muscle cell differentiation	1/35	65/18670	0.115009	0.303855	26287	ANKRD2
GO:0034612	response to tumor necrosis factor	2/35	312/18670	0.115663	0.304401	834/10631	CASP1/POSTN
GO:0019748	secondary metabolic process	1/35	66/18670	0.116673	0.305874	1109	AKR1C4
GO:0048662	negative regulation of smooth muscle cell proliferation	1/35	67/18670	0.118335	0.306348	3486	IGFBP3
GO:0010812	negative regulation of cell-substrate adhesion	1/35	68/18670	0.119994	0.306348	10631	POSTN
GO:0033047	regulation of mitotic sister chromatid segregation	1/35	68/18670	0.119994	0.306348	84101	USP44
GO:0035914	skeletal muscle cell differentiation	1/35	68/18670	0.119994	0.306348	26287	ANKRD2
GO:0098840	protein transport along microtubule	1/35	68/18670	0.119994	0.306348	11020	IFT27
GO:0099118	microtubule-based protein transport	1/35	68/18670	0.119994	0.306348	11020	IFT27
GO:0006470	protein dephosphorylation	2/35	321/18670	0.121198	0.306348	3486/4624	IGFBP3/MYH6
GO:0007059	chromosome segregation	2/35	321/18670	0.121198	0.306348	84101/4104	USP44/MAGEA5
GO:0015909	long-chain fatty acid transport	1/35	69/18670	0.12165	0.306348	28965	SLC27A6
GO:0051865	protein autoubiquitination	1/35	69/18670	0.12165	0.306348	7732	RNF112
GO:0060562	epithelial tube morphogenesis	2/35	322/18670	0.121817	0.306348	115908/8557	CTHRC1/TCAP
GO:0001756	somitogenesis	1/35	70/18670	0.123303	0.308939	8557	TCAP
GO:0046942	carboxylic acid transport	2/35	331/18670	0.127425	0.311759	28965/1109	SLC27A6/AKR1C4
GO:0003208	cardiac ventricle morphogenesis	1/35	73/18670	0.128243	0.311759	4624	MYH6
GO:0009988	cell-cell recognition	1/35	73/18670	0.128243	0.311759	284359	IZUMO1
GO:0045685	regulation of glial cell differentiation	1/35	73/18670	0.128243	0.311759	7732	RNF112
GO:1901983	regulation of protein acetylation	1/35	73/18670	0.128243	0.311759	266740	MAGEA2B
GO:0015849	organic acid transport	2/35	333/18670	0.12868	0.311759	28965/1109	SLC27A6/AKR1C4
GO:0001895	retina homeostasis	1/35	74/18670	0.129883	0.311759	4069	LYZ
GO:0014015	positive regulation of gliogenesis	1/35	74/18670	0.129883	0.311759	7732	RNF112
GO:0031670	cellular response to nutrient	1/35	74/18670	0.129883	0.311759	10631	POSTN
GO:0060998	regulation of dendritic spine development	1/35	74/18670	0.129883	0.311759	816	CAMK2B
GO:1900006	positive regulation of dendrite development	1/35	74/18670	0.129883	0.311759	816	CAMK2B
GO:0060070	canonical Wnt signaling pathway	2/35	335/18670	0.129938	0.311759	4624/115908	MYH6/CTHRC1
GO:0032482	Rab protein signal transduction	1/35	75/18670	0.131521	0.314446	11020	IFT27
GO:0031397	negative regulation of protein ubiquitination	1/35	77/18670	0.134787	0.321125	84101	USP44
GO:0042246	tissue regeneration	1/35	78/18670	0.136416	0.32162	10631	POSTN
GO:0072332	intrinsic apoptotic signaling pathway by p53 class mediator	1/35	78/18670	0.136416	0.32162	26287	ANKRD2
GO:0090398	cellular senescence	1/35	78/18670	0.136416	0.32162	266740	MAGEA2B
GO:0071260	cellular response to mechanical stimulus	1/35	79/18670	0.138042	0.322479	834	CASP1
GO:1900034	regulation of cellular response to heat	1/35	79/18670	0.138042	0.322479	816	CAMK2B
GO:0062197	cellular response to chemical stress	2/35	350/18670	0.139464	0.322479	7732/26287	RNF112/ANKRD2
GO:0033045	regulation of sister chromatid segregation	1/35	80/18670	0.139664	0.322479	84101	USP44
GO:0043462	regulation of ATPase activity	1/35	80/18670	0.139664	0.322479	4624	MYH6
GO:0097061	dendritic spine organization	1/35	80/18670	0.139664	0.322479	816	CAMK2B
GO:0003002	regionalization	2/35	351/18670	0.140105	0.322479	3234/8557	HOXD8/TCAP
GO:0016925	protein sumoylation	1/35	82/18670	0.142901	0.325603	266740	MAGEA2B
GO:0032642	regulation of chemokine production	1/35	82/18670	0.142901	0.325603	10631	POSTN
GO:0071158	positive regulation of cell cycle arrest	1/35	82/18670	0.142901	0.325603	7732	RNF112
GO:0060420	regulation of heart growth	1/35	84/18670	0.146126	0.331838	4624	MYH6
GO:0009798	axis specification	1/35	85/18670	0.147734	0.33326	3234	HOXD8
GO:0034308	primary alcohol metabolic process	1/35	85/18670	0.147734	0.33326	1109	AKR1C4
GO:0006919	activation of cysteine-type endopeptidase activity involved in apoptotic process	1/35	86/18670	0.149339	0.335765	834	CASP1
GO:0009060	aerobic respiration	1/35	88/18670	0.15254	0.337829	130752	MDH1B
GO:0050829	defense response to Gram-negative bacterium	1/35	88/18670	0.15254	0.337829	4069	LYZ
GO:0106027	neuron projection organization	1/35	88/18670	0.15254	0.337829	816	CAMK2B
GO:0045666	positive regulation of neuron differentiation	2/35	371/18670	0.153054	0.337829	816/7732	CAMK2B/RNF112
GO:0032602	chemokine production	1/35	89/18670	0.154136	0.337829	10631	POSTN
GO:0061053	somite development	1/35	89/18670	0.154136	0.337829	8557	TCAP
GO:0001843	neural tube closure	1/35	90/18670	0.15573	0.337829	115908	CTHRC1
GO:0032651	regulation of interleukin-1 beta production	1/35	90/18670	0.15573	0.337829	834	CASP1
GO:0045778	positive regulation of ossification	1/35	90/18670	0.15573	0.337829	115908	CTHRC1
GO:0046849	bone remodeling	1/35	90/18670	0.15573	0.337829	115908	CTHRC1
GO:0051304	chromosome separation	1/35	90/18670	0.15573	0.337829	84101	USP44
GO:0048814	regulation of dendrite morphogenesis	1/35	91/18670	0.15732	0.338039	816	CAMK2B
GO:0060333	interferon-gamma-mediated signaling pathway	1/35	91/18670	0.15732	0.338039	816	CAMK2B
GO:0060606	tube closure	1/35	91/18670	0.15732	0.338039	115908	CTHRC1
GO:0006869	lipid transport	2/35	380/18670	0.158959	0.338318	28965/1109	SLC27A6/AKR1C4
GO:0003073	regulation of systemic arterial blood pressure	1/35	93/18670	0.160492	0.338318	10631	POSTN
GO:0032092	positive regulation of protein binding	1/35	93/18670	0.160492	0.338318	115908	CTHRC1
GO:0033273	response to vitamin	1/35	93/18670	0.160492	0.338318	10631	POSTN
GO:0036473	cell death in response to oxidative stress	1/35	93/18670	0.160492	0.338318	7732	RNF112
GO:0006631	fatty acid metabolic process	2/35	383/18670	0.160938	0.338318	28965/1109	SLC27A6/AKR1C4
GO:0031346	positive regulation of cell projection organization	2/35	383/18670	0.160938	0.338318	816/148170	CAMK2B/CDC42EP5
GO:0042100	B cell proliferation	1/35	95/18670	0.163652	0.342963	933	CD22
GO:0010771	negative regulation of cell morphogenesis involved in differentiation	1/35	97/18670	0.166801	0.345299	10631	POSTN
GO:0014020	primary neural tube formation	1/35	97/18670	0.166801	0.345299	115908	CTHRC1
GO:0015908	fatty acid transport	1/35	97/18670	0.166801	0.345299	28965	SLC27A6
GO:0060996	dendritic spine development	1/35	97/18670	0.166801	0.345299	816	CAMK2B
GO:0050848	regulation of calcium-mediated signaling	1/35	98/18670	0.168371	0.34562	933	CD22
GO:0099175	regulation of postsynapse organization	1/35	98/18670	0.168371	0.34562	816	CAMK2B
GO:0030838	positive regulation of actin filament polymerization	1/35	99/18670	0.169939	0.34562	148170	CDC42EP5
GO:0043648	dicarboxylic acid metabolic process	1/35	99/18670	0.169939	0.34562	130752	MDH1B
GO:0070301	cellular response to hydrogen peroxide	1/35	99/18670	0.169939	0.34562	7732	RNF112
GO:0001503	ossification	2/35	398/18670	0.1709	0.34562	3486/115908	IGFBP3/CTHRC1
GO:0034446	substrate adhesion-dependent cell spreading	1/35	100/18670	0.171503	0.34562	10631	POSTN
GO:0120034	positive regulation of plasma membrane bounded cell projection assembly	1/35	100/18670	0.171503	0.34562	148170	CDC42EP5
GO:0007015	actin filament organization	2/35	400/18670	0.172237	0.34562	8557/148170	TCAP/CDC42EP5
GO:0002027	regulation of heart rate	1/35	101/18670	0.173065	0.34562	4624	MYH6
GO:0032611	interleukin-1 beta production	1/35	101/18670	0.173065	0.34562	834	CASP1
GO:0050830	defense response to Gram-positive bacterium	1/35	101/18670	0.173065	0.34562	4069	LYZ
GO:1903532	positive regulation of secretion by cell	2/35	403/18670	0.174245	0.346957	834/10631	CASP1/POSTN
GO:0032652	regulation of interleukin-1 production	1/35	103/18670	0.176179	0.349782	834	CASP1
GO:0001523	retinoid metabolic process	1/35	104/18670	0.177732	0.351837	1109	AKR1C4
GO:0001841	neural tube formation	1/35	105/18670	0.179282	0.352848	115908	CTHRC1
GO:0008593	regulation of Notch signaling pathway	1/35	105/18670	0.179282	0.352848	10631	POSTN
GO:0002286	T cell activation involved in immune response	1/35	106/18670	0.180829	0.354865	54518	APBB1IP
GO:0010876	lipid localization	2/35	415/18670	0.182318	0.355839	28965/1109	SLC27A6/AKR1C4
GO:0043502	regulation of muscle adaptation	1/35	107/18670	0.182374	0.355839	816	CAMK2B
GO:0060071	Wnt signaling pathway, planar cell polarity pathway	1/35	108/18670	0.183915	0.356796	115908	CTHRC1
GO:0071156	regulation of cell cycle arrest	1/35	108/18670	0.183915	0.356796	7732	RNF112
GO:0001676	long-chain fatty acid metabolic process	1/35	109/18670	0.185454	0.358662	28965	SLC27A6
GO:0016101	diterpenoid metabolic process	1/35	110/18670	0.18699	0.358662	1109	AKR1C4
GO:0033559	unsaturated fatty acid metabolic process	1/35	110/18670	0.18699	0.358662	1109	AKR1C4
GO:0090175	regulation of establishment of planar polarity	1/35	110/18670	0.18699	0.358662	115908	CTHRC1
GO:0010906	regulation of glucose metabolic process	1/35	112/18670	0.190054	0.360465	3486	IGFBP3
GO:0014902	myotube differentiation	1/35	112/18670	0.190054	0.360465	26287	ANKRD2
GO:0043279	response to alkaloid	1/35	112/18670	0.190054	0.360465	840	CASP7
GO:0060419	heart growth	1/35	112/18670	0.190054	0.360465	4624	MYH6
GO:0051047	positive regulation of secretion	2/35	428/18670	0.191131	0.361344	834/10631	CASP1/POSTN
GO:0046620	regulation of organ growth	1/35	113/18670	0.191581	0.361344	4624	MYH6
GO:0006690	icosanoid metabolic process	1/35	114/18670	0.193106	0.363211	1109	AKR1C4
GO:0032612	interleukin-1 production	1/35	115/18670	0.194628	0.365062	834	CASP1
GO:0007569	cell aging	1/35	116/18670	0.196147	0.366704	266740	MAGEA2B
GO:0031398	positive regulation of protein ubiquitination	1/35	117/18670	0.197664	0.366704	266740	MAGEA2B
GO:0043666	regulation of phosphoprotein phosphatase activity	1/35	117/18670	0.197664	0.366704	3486	IGFBP3
GO:0051153	regulation of striated muscle cell differentiation	1/35	117/18670	0.197664	0.366704	26287	ANKRD2
GO:0051222	positive regulation of protein transport	2/35	440/18670	0.199319	0.368768	834/10631	CASP1/POSTN
GO:0001952	regulation of cell-matrix adhesion	1/35	119/18670	0.200688	0.370291	10631	POSTN
GO:0002698	negative regulation of immune effector process	1/35	120/18670	0.202196	0.371057	933	CD22
GO:0006721	terpenoid metabolic process	1/35	120/18670	0.202196	0.371057	1109	AKR1C4
GO:0007389	pattern specification process	2/35	446/18670	0.203431	0.371556	3234/8557	HOXD8/TCAP
GO:0043618	regulation of transcription from RNA polymerase II promoter in response to stress	1/35	121/18670	0.203701	0.371556	26287	ANKRD2
GO:0007265	Ras protein signal transduction	2/35	448/18670	0.204804	0.371556	11020/148170	IFT27/CDC42EP5
GO:0016999	antibiotic metabolic process	1/35	122/18670	0.205204	0.371556	1109	AKR1C4
GO:0019730	antimicrobial humoral response	1/35	122/18670	0.205204	0.371556	4069	LYZ
GO:0006979	response to oxidative stress	2/35	451/18670	0.206866	0.372022	7732/26287	RNF112/ANKRD2
GO:0001736	establishment of planar polarity	1/35	124/18670	0.208201	0.372022	115908	CTHRC1
GO:0001838	embryonic epithelial tube formation	1/35	124/18670	0.208201	0.372022	115908	CTHRC1
GO:0007164	establishment of tissue polarity	1/35	124/18670	0.208201	0.372022	115908	CTHRC1
GO:0014013	regulation of gliogenesis	1/35	124/18670	0.208201	0.372022	7732	RNF112
GO:1904951	positive regulation of establishment of protein localization	2/35	456/18670	0.210307	0.374799	834/10631	CASP1/POSTN
GO:0045667	regulation of osteoblast differentiation	1/35	126/18670	0.211186	0.375381	115908	CTHRC1
GO:0043620	regulation of DNA-templated transcription in response to stress	1/35	127/18670	0.212675	0.37704	26287	ANKRD2
GO:0003206	cardiac chamber morphogenesis	1/35	129/18670	0.215645	0.378674	4624	MYH6
GO:0034754	cellular hormone metabolic process	1/35	129/18670	0.215645	0.378674	1109	AKR1C4
GO:0050853	B cell receptor signaling pathway	1/35	129/18670	0.215645	0.378674	933	CD22
GO:0001819	positive regulation of cytokine production	2/35	464/18670	0.215827	0.378674	834/10631	CASP1/POSTN
GO:0003231	cardiac ventricle development	1/35	130/18670	0.217125	0.378993	4624	MYH6
GO:1901657	glycosyl compound metabolic process	1/35	130/18670	0.217125	0.378993	1109	AKR1C4
GO:0043280	positive regulation of cysteine-type endopeptidase activity involved in apoptotic process	1/35	132/18670	0.220078	0.383162	834	CASP1
GO:0007224	smoothened signaling pathway	1/35	133/18670	0.221551	0.38337	11020	IFT27
GO:0009581	detection of external stimulus	1/35	133/18670	0.221551	0.38337	8557	TCAP
GO:0050769	positive regulation of neurogenesis	2/35	474/18670	0.222749	0.38337	816/7732	CAMK2B/RNF112
GO:0032273	positive regulation of protein polymerization	1/35	134/18670	0.223021	0.38337	148170	CDC42EP5
GO:0032355	response to estradiol	1/35	134/18670	0.223021	0.38337	10631	POSTN
GO:1903322	positive regulation of protein modification by small protein conjugation or removal	1/35	135/18670	0.224488	0.384917	266740	MAGEA2B
GO:0016311	dephosphorylation	2/35	478/18670	0.225523	0.385206	3486/4624	IGFBP3/MYH6
GO:0009582	detection of abiotic stimulus	1/35	136/18670	0.225952	0.385206	8557	TCAP
GO:0010675	regulation of cellular carbohydrate metabolic process	1/35	137/18670	0.227414	0.385206	3486	IGFBP3
GO:0034605	cellular response to heat	1/35	137/18670	0.227414	0.385206	816	CAMK2B
GO:0008584	male gonad development	1/35	138/18670	0.228873	0.385206	8433	UTF1
GO:0016049	cell growth	2/35	484/18670	0.229691	0.385206	10631/3486	POSTN/IGFBP3
GO:0002700	regulation of production of molecular mediator of immune response	1/35	139/18670	0.230329	0.385206	933	CD22
GO:0006720	isoprenoid metabolic process	1/35	139/18670	0.230329	0.385206	1109	AKR1C4
GO:0035304	regulation of protein dephosphorylation	1/35	139/18670	0.230329	0.385206	3486	IGFBP3
GO:0046546	development of primary male sexual characteristics	1/35	139/18670	0.230329	0.385206	8433	UTF1
GO:0001738	morphogenesis of a polarized epithelium	1/35	141/18670	0.233234	0.388152	115908	CTHRC1
GO:0050709	negative regulation of protein secretion	1/35	141/18670	0.233234	0.388152	933	CD22
GO:0044344	cellular response to fibroblast growth factor stimulus	1/35	143/18670	0.236128	0.391051	10631	POSTN
GO:0048813	dendrite morphogenesis	1/35	143/18670	0.236128	0.391051	816	CAMK2B
GO:0015711	organic anion transport	2/35	495/18670	0.237347	0.392113	28965/1109	SLC27A6/AKR1C4
GO:0031667	response to nutrient levels	2/35	499/18670	0.240135	0.394227	10631/8735	POSTN/MYH13
GO:0042542	response to hydrogen peroxide	1/35	146/18670	0.240449	0.394227	7732	RNF112
GO:2001251	negative regulation of chromosome organization	1/35	146/18670	0.240449	0.394227	84101	USP44
GO:0071236	cellular response to antibiotic	1/35	147/18670	0.241885	0.394227	7732	RNF112
GO:0002792	negative regulation of peptide secretion	1/35	148/18670	0.243317	0.394227	933	CD22
GO:0009267	cellular response to starvation	1/35	149/18670	0.244747	0.394227	8735	MYH13
GO:0050773	regulation of dendrite development	1/35	149/18670	0.244747	0.394227	816	CAMK2B
GO:2001056	positive regulation of cysteine-type endopeptidase activity	1/35	149/18670	0.244747	0.394227	834	CASP1
GO:0007338	single fertilization	1/35	150/18670	0.246174	0.394227	284359	IZUMO1
GO:0008360	regulation of cell shape	1/35	150/18670	0.246174	0.394227	148170	CDC42EP5
GO:0016331	morphogenesis of embryonic epithelium	1/35	150/18670	0.246174	0.394227	115908	CTHRC1
GO:0035567	non-canonical Wnt signaling pathway	1/35	150/18670	0.246174	0.394227	115908	CTHRC1
GO:0071774	response to fibroblast growth factor	1/35	150/18670	0.246174	0.394227	10631	POSTN
GO:0000070	mitotic sister chromatid segregation	1/35	151/18670	0.247599	0.395575	84101	USP44
GO:0010770	positive regulation of cell morphogenesis involved in differentiation	1/35	154/18670	0.251857	0.400494	816	CAMK2B
GO:0061025	membrane fusion	1/35	154/18670	0.251857	0.400494	284359	IZUMO1
GO:0001764	neuron migration	1/35	157/18670	0.256092	0.405329	816	CAMK2B
GO:0030509	BMP signaling pathway	1/35	157/18670	0.256092	0.405329	4624	MYH6
GO:0007519	skeletal muscle tissue development	1/35	160/18670	0.260303	0.409134	26287	ANKRD2
GO:0021915	neural tube development	1/35	160/18670	0.260303	0.409134	115908	CTHRC1
GO:0046661	male sex differentiation	1/35	160/18670	0.260303	0.409134	8433	UTF1
GO:0010970	transport along microtubule	1/35	161/18670	0.261702	0.410382	11020	IFT27
GO:0030833	regulation of actin filament polymerization	1/35	162/18670	0.263098	0.411621	148170	CDC42EP5
GO:0099173	postsynapse organization	1/35	163/18670	0.264492	0.41285	816	CAMK2B
GO:0007088	regulation of mitotic nuclear division	1/35	164/18670	0.265882	0.414069	84101	USP44
GO:0007093	mitotic cell cycle checkpoint	1/35	165/18670	0.267271	0.414331	84101	USP44
GO:2001242	regulation of intrinsic apoptotic signaling pathway	1/35	165/18670	0.267271	0.414331	26287	ANKRD2
GO:0033209	tumor necrosis factor-mediated signaling pathway	1/35	167/18670	0.27004	0.416015	834	CASP1
GO:1901568	fatty acid derivative metabolic process	1/35	167/18670	0.27004	0.416015	1109	AKR1C4
GO:0001906	cell killing	1/35	168/18670	0.271421	0.416015	4069	LYZ
GO:0034614	cellular response to reactive oxygen species	1/35	168/18670	0.271421	0.416015	7732	RNF112
GO:1990138	neuron projection extension	1/35	168/18670	0.271421	0.416015	10631	POSTN
GO:0048660	regulation of smooth muscle cell proliferation	1/35	169/18670	0.272799	0.416249	3486	IGFBP3
GO:0060538	skeletal muscle organ development	1/35	169/18670	0.272799	0.416249	26287	ANKRD2
GO:0071772	response to BMP	1/35	170/18670	0.274175	0.416476	4624	MYH6
GO:0071773	cellular response to BMP stimulus	1/35	170/18670	0.274175	0.416476	4624	MYH6
GO:0003205	cardiac chamber development	1/35	171/18670	0.275548	0.416697	4624	MYH6
GO:0048659	smooth muscle cell proliferation	1/35	171/18670	0.275548	0.416697	3486	IGFBP3
GO:0010921	regulation of phosphatase activity	1/35	175/18670	0.281016	0.422056	3486	IGFBP3
GO:0120032	regulation of plasma membrane bounded cell projection assembly	1/35	175/18670	0.281016	0.422056	148170	CDC42EP5
GO:0009408	response to heat	1/35	176/18670	0.282376	0.422056	816	CAMK2B
GO:0001959	regulation of cytokine-mediated signaling pathway	1/35	177/18670	0.283734	0.422056	834	CASP1
GO:0060491	regulation of cell projection assembly	1/35	177/18670	0.283734	0.422056	148170	CDC42EP5
GO:0010950	positive regulation of endopeptidase activity	1/35	178/18670	0.28509	0.422056	834	CASP1
GO:0090090	negative regulation of canonical Wnt signaling pathway	1/35	178/18670	0.28509	0.422056	115908	CTHRC1
GO:0008064	regulation of actin polymerization or depolymerization	1/35	179/18670	0.286443	0.422056	148170	CDC42EP5
GO:0048771	tissue remodeling	1/35	179/18670	0.286443	0.422056	115908	CTHRC1
GO:0051099	positive regulation of binding	1/35	179/18670	0.286443	0.422056	115908	CTHRC1
GO:0030705	cytoskeleton-dependent intracellular transport	1/35	180/18670	0.287794	0.422056	11020	IFT27
GO:0030832	regulation of actin filament length	1/35	180/18670	0.287794	0.422056	148170	CDC42EP5
GO:1901796	regulation of signal transduction by p53 class mediator	1/35	180/18670	0.287794	0.422056	26287	ANKRD2
GO:1905330	regulation of morphogenesis of an epithelium	1/35	180/18670	0.287794	0.422056	115908	CTHRC1
GO:0002285	lymphocyte activation involved in immune response	1/35	181/18670	0.289142	0.422209	54518	APBB1IP
GO:0051147	regulation of muscle cell differentiation	1/35	181/18670	0.289142	0.422209	26287	ANKRD2
GO:0009566	fertilization	1/35	182/18670	0.290487	0.422358	284359	IZUMO1
GO:0030041	actin filament polymerization	1/35	182/18670	0.290487	0.422358	148170	CDC42EP5
GO:0043123	positive regulation of I-kappaB kinase/NF-kappaB signaling	1/35	183/18670	0.291831	0.423404	834	CASP1
GO:0050864	regulation of B cell activation	1/35	184/18670	0.293171	0.424442	933	CD22
GO:0048167	regulation of synaptic plasticity	1/35	187/18670	0.297179	0.428417	816	CAMK2B
GO:0099111	microtubule-based transport	1/35	187/18670	0.297179	0.428417	11020	IFT27
GO:0051783	regulation of nuclear division	1/35	188/18670	0.29851	0.429424	84101	USP44
GO:0000819	sister chromatid segregation	1/35	189/18670	0.299838	0.430423	84101	USP44
GO:0060759	regulation of response to cytokine stimulus	1/35	190/18670	0.301164	0.431414	834	CASP1
GO:0042594	response to starvation	1/35	191/18670	0.302488	0.432398	8735	MYH13
GO:0002377	immunoglobulin production	1/35	193/18670	0.305127	0.433434	933	CD22
GO:0007219	Notch signaling pathway	1/35	193/18670	0.305127	0.433434	10631	POSTN
GO:0051224	negative regulation of protein transport	1/35	193/18670	0.305127	0.433434	933	CD22
GO:0045333	cellular respiration	1/35	194/18670	0.306444	0.434395	130752	MDH1B
GO:0006694	steroid biosynthetic process	1/35	196/18670	0.309069	0.437204	1109	AKR1C4
GO:0010952	positive regulation of peptidase activity	1/35	197/18670	0.310378	0.437234	834	CASP1
GO:1904950	negative regulation of establishment of protein localization	1/35	197/18670	0.310378	0.437234	933	CD22
GO:0031099	regeneration	1/35	198/18670	0.311685	0.438165	10631	POSTN
GO:0006109	regulation of carbohydrate metabolic process	1/35	199/18670	0.312989	0.43909	3486	IGFBP3
GO:0007266	Rho protein signal transduction	1/35	203/18670	0.318182	0.441782	148170	CDC42EP5
GO:0030278	regulation of ossification	1/35	203/18670	0.318182	0.441782	115908	CTHRC1
GO:0002573	myeloid leukocyte differentiation	1/35	204/18670	0.319474	0.441782	116071	BATF2
GO:0006006	glucose metabolic process	1/35	204/18670	0.319474	0.441782	3486	IGFBP3
GO:0006473	protein acetylation	1/35	204/18670	0.319474	0.441782	266740	MAGEA2B
GO:0035265	organ growth	1/35	204/18670	0.319474	0.441782	4624	MYH6
GO:1902905	positive regulation of supramolecular fiber organization	1/35	204/18670	0.319474	0.441782	148170	CDC42EP5
GO:0030100	regulation of endocytosis	1/35	205/18670	0.320764	0.441782	933	CD22
GO:0071222	cellular response to lipopolysaccharide	1/35	205/18670	0.320764	0.441782	834	CASP1
GO:0016051	carbohydrate biosynthetic process	1/35	208/18670	0.324619	0.443458	55808	ST6GALNAC1
GO:0050670	regulation of lymphocyte proliferation	1/35	208/18670	0.324619	0.443458	933	CD22
GO:0008154	actin polymerization or depolymerization	1/35	209/18670	0.325899	0.443458	148170	CDC42EP5
GO:0032944	regulation of mononuclear cell proliferation	1/35	209/18670	0.325899	0.443458	933	CD22
GO:0035303	regulation of dephosphorylation	1/35	209/18670	0.325899	0.443458	3486	IGFBP3
GO:0071229	cellular response to acid chemical	1/35	209/18670	0.325899	0.443458	1109	AKR1C4
GO:0030178	negative regulation of Wnt signaling pathway	1/35	210/18670	0.327177	0.444307	115908	CTHRC1
GO:0071219	cellular response to molecule of bacterial origin	1/35	212/18670	0.329726	0.4456	834	CASP1
GO:1903531	negative regulation of secretion by cell	1/35	212/18670	0.329726	0.4456	933	CD22
GO:0007254	JNK cascade	1/35	214/18670	0.332266	0.4456	148170	CDC42EP5
GO:0008037	cell recognition	1/35	215/18670	0.333532	0.4456	284359	IZUMO1
GO:0010810	regulation of cell-substrate adhesion	1/35	215/18670	0.333532	0.4456	10631	POSTN
GO:0043281	regulation of cysteine-type endopeptidase activity involved in apoptotic process	1/35	215/18670	0.333532	0.4456	834	CASP1
GO:0000075	cell cycle checkpoint	1/35	216/18670	0.334796	0.4456	84101	USP44
GO:0008406	gonad development	1/35	217/18670	0.336058	0.4456	8433	UTF1
GO:0016485	protein processing	1/35	217/18670	0.336058	0.4456	834	CASP1
GO:0043393	regulation of protein binding	1/35	217/18670	0.336058	0.4456	115908	CTHRC1
GO:0010001	glial cell differentiation	1/35	218/18670	0.337317	0.4456	7732	RNF112
GO:0019722	calcium-mediated signaling	1/35	218/18670	0.337317	0.4456	933	CD22
GO:0032271	regulation of protein polymerization	1/35	218/18670	0.337317	0.4456	148170	CDC42EP5
GO:0050807	regulation of synapse organization	1/35	218/18670	0.337317	0.4456	816	CAMK2B
GO:0007584	response to nutrient	1/35	219/18670	0.338574	0.446392	10631	POSTN
GO:0070663	regulation of leukocyte proliferation	1/35	222/18670	0.342331	0.450471	933	CD22
GO:0045137	development of primary sexual characteristics	1/35	223/18670	0.343579	0.451238	8433	UTF1
GO:0007160	cell-matrix adhesion	1/35	225/18670	0.346068	0.453629	10631	POSTN
GO:0051495	positive regulation of cytoskeleton organization	1/35	226/18670	0.347308	0.454378	148170	CDC42EP5
GO:0050803	regulation of synapse structure or activity	1/35	227/18670	0.348547	0.455122	816	CAMK2B
GO:0001894	tissue homeostasis	1/35	229/18670	0.351017	0.457468	4069	LYZ
GO:0000302	response to reactive oxygen species	1/35	232/18670	0.354706	0.461	7732	RNF112
GO:0016358	dendrite development	1/35	233/18670	0.355931	0.461	816	CAMK2B
GO:0042445	hormone metabolic process	1/35	233/18670	0.355931	0.461	1109	AKR1C4
GO:0048588	developmental cell growth	1/35	234/18670	0.357153	0.461	10631	POSTN
GO:0046777	protein autophosphorylation	1/35	235/18670	0.358374	0.461	816	CAMK2B
GO:0060560	developmental growth involved in morphogenesis	1/35	235/18670	0.358374	0.461	10631	POSTN
GO:0071216	cellular response to biotic stimulus	1/35	236/18670	0.359592	0.461	834	CASP1
GO:0007050	cell cycle arrest	1/35	237/18670	0.360808	0.461	7732	RNF112
GO:0043122	regulation of I-kappaB kinase/NF-kappaB signaling	1/35	237/18670	0.360808	0.461	834	CASP1
GO:0072330	monocarboxylic acid biosynthetic process	1/35	237/18670	0.360808	0.461	1109	AKR1C4
GO:0051048	negative regulation of secretion	1/35	238/18670	0.362021	0.461	933	CD22
GO:0033002	muscle cell proliferation	1/35	239/18670	0.363233	0.461	3486	IGFBP3
GO:0048705	skeletal system morphogenesis	1/35	239/18670	0.363233	0.461	3234	HOXD8
GO:2000116	regulation of cysteine-type endopeptidase activity	1/35	239/18670	0.363233	0.461	834	CASP1
GO:0009266	response to temperature stimulus	1/35	243/18670	0.368056	0.466032	816	CAMK2B
GO:0019318	hexose metabolic process	1/35	244/18670	0.369257	0.466032	3486	IGFBP3
GO:0031334	positive regulation of protein complex assembly	1/35	244/18670	0.369257	0.466032	148170	CDC42EP5
GO:0042180	cellular ketone metabolic process	1/35	246/18670	0.371651	0.468183	1109	AKR1C4
GO:0097237	cellular response to toxic substance	1/35	247/18670	0.372844	0.46858	7732	RNF112
GO:0043543	protein acylation	1/35	248/18670	0.374036	0.46858	266740	MAGEA2B
GO:1901991	negative regulation of mitotic cell cycle phase transition	1/35	248/18670	0.374036	0.46858	84101	USP44
GO:0071560	cellular response to transforming growth factor beta stimulus	1/35	249/18670	0.375225	0.469204	10631	POSTN
GO:0008016	regulation of heart contraction	1/35	251/18670	0.377597	0.471302	4624	MYH6
GO:2000027	regulation of animal organ morphogenesis	1/35	253/18670	0.37996	0.473382	115908	CTHRC1
GO:0051924	regulation of calcium ion transport	1/35	254/18670	0.381139	0.47398	816	CAMK2B
GO:0071559	response to transforming growth factor beta	1/35	255/18670	0.382315	0.474573	10631	POSTN
GO:0006486	protein glycosylation	1/35	258/18670	0.38583	0.477192	55808	ST6GALNAC1
GO:0043413	macromolecule glycosylation	1/35	258/18670	0.38583	0.477192	55808	ST6GALNAC1
GO:0090257	regulation of muscle system process	1/35	259/18670	0.386998	0.477766	816	CAMK2B
GO:0110053	regulation of actin filament organization	1/35	261/18670	0.389326	0.479459	148170	CDC42EP5
GO:0015850	organic hydroxy compound transport	1/35	262/18670	0.390487	0.479459	1109	AKR1C4
GO:0098813	nuclear chromosome segregation	1/35	262/18670	0.390487	0.479459	84101	USP44
GO:0140014	mitotic nuclear division	1/35	264/18670	0.392803	0.481432	84101	USP44
GO:1901617	organic hydroxy compound biosynthetic process	1/35	266/18670	0.39511	0.483387	1109	AKR1C4
GO:1901988	negative regulation of cell cycle phase transition	1/35	267/18670	0.39626	0.483922	84101	USP44
GO:0007249	I-kappaB kinase/NF-kappaB signaling	1/35	269/18670	0.398555	0.48498	834	CASP1
GO:0070085	glycosylation	1/35	269/18670	0.398555	0.48498	55808	ST6GALNAC1
GO:0007548	sex differentiation	1/35	270/18670	0.399699	0.485502	8433	UTF1
GO:0046651	lymphocyte proliferation	1/35	272/18670	0.40198	0.487401	933	CD22
GO:0032943	mononuclear cell proliferation	1/35	274/18670	0.404254	0.489284	933	CD22
GO:0001822	kidney development	1/35	278/18670	0.408775	0.49327	11020	IFT27
GO:0010976	positive regulation of neuron projection development	1/35	281/18670	0.412144	0.49327	816	CAMK2B
GO:0031503	protein-containing complex localization	1/35	281/18670	0.412144	0.49327	11020	IFT27
GO:0044262	cellular carbohydrate metabolic process	1/35	282/18670	0.413263	0.49327	3486	IGFBP3
GO:0016579	protein deubiquitination	1/35	283/18670	0.41438	0.49327	84101	USP44
GO:0051258	protein polymerization	1/35	283/18670	0.41438	0.49327	148170	CDC42EP5
GO:0021700	developmental maturation	1/35	284/18670	0.415494	0.49327	816	CAMK2B
GO:0007018	microtubule-based movement	1/35	285/18670	0.416607	0.49327	11020	IFT27
GO:0051348	negative regulation of transferase activity	1/35	285/18670	0.416607	0.49327	84101	USP44
GO:0051604	protein maturation	1/35	285/18670	0.416607	0.49327	834	CASP1
GO:0002440	production of molecular mediator of immune response	1/35	286/18670	0.417718	0.49327	933	CD22
GO:0015980	energy derivation by oxidation of organic compounds	1/35	286/18670	0.417718	0.49327	130752	MDH1B
GO:0051403	stress-activated MAPK cascade	1/35	286/18670	0.417718	0.49327	148170	CDC42EP5
GO:0060828	regulation of canonical Wnt signaling pathway	1/35	286/18670	0.417718	0.49327	115908	CTHRC1
GO:0005996	monosaccharide metabolic process	1/35	287/18670	0.418826	0.49372	3486	IGFBP3
GO:0007162	negative regulation of cell adhesion	1/35	289/18670	0.421037	0.494609	10631	POSTN
GO:0097193	intrinsic apoptotic signaling pathway	1/35	289/18670	0.421037	0.494609	26287	ANKRD2
GO:0042063	gliogenesis	1/35	290/18670	0.42214	0.495048	7732	RNF112
GO:0072001	renal system development	1/35	293/18670	0.425435	0.498052	11020	IFT27
GO:1903522	regulation of blood circulation	1/35	297/18670	0.4298	0.501838	4624	MYH6
GO:0070661	leukocyte proliferation	1/35	298/18670	0.430886	0.501838	933	CD22
GO:0090068	positive regulation of cell cycle process	1/35	298/18670	0.430886	0.501838	7732	RNF112
GO:0070646	protein modification by small protein removal	1/35	299/18670	0.43197	0.502239	84101	USP44
GO:0046034	ATP metabolic process	1/35	304/18670	0.437361	0.507638	4624	MYH6
GO:0042113	B cell activation	1/35	310/18670	0.443765	0.514191	933	CD22
GO:0031098	stress-activated protein kinase signaling cascade	1/35	315/18670	0.449047	0.519426	148170	CDC42EP5
GO:0050851	antigen receptor-mediated signaling pathway	1/35	316/18670	0.450097	0.519755	933	CD22
GO:0007568	aging	1/35	321/18670	0.455321	0.524895	266740	MAGEA2B
GO:0046677	response to antibiotic	1/35	327/18670	0.461526	0.530468	7732	RNF112
GO:0001655	urogenital system development	1/35	330/18670	0.464603	0.530468	11020	IFT27
GO:0032496	response to lipopolysaccharide	1/35	330/18670	0.464603	0.530468	834	CASP1
GO:0042742	defense response to bacterium	1/35	330/18670	0.464603	0.530468	4069	LYZ
GO:0008202	steroid metabolic process	1/35	331/18670	0.465625	0.530468	1109	AKR1C4
GO:0071214	cellular response to abiotic stimulus	1/35	331/18670	0.465625	0.530468	834	CASP1
GO:0104004	cellular response to environmental stimulus	1/35	331/18670	0.465625	0.530468	834	CASP1
GO:0030336	negative regulation of cell migration	1/35	334/18670	0.468678	0.533053	3486	IGFBP3
GO:0045930	negative regulation of mitotic cell cycle	1/35	338/18670	0.472724	0.536755	84101	USP44
GO:0033044	regulation of chromosome organization	1/35	342/18670	0.47674	0.538845	84101	USP44
GO:0001101	response to acid chemical	1/35	343/18670	0.477739	0.538845	1109	AKR1C4
GO:0002237	response to molecule of bacterial origin	1/35	343/18670	0.477739	0.538845	834	CASP1
GO:0032956	regulation of actin cytoskeleton organization	1/35	343/18670	0.477739	0.538845	148170	CDC42EP5
GO:0010721	negative regulation of cell development	1/35	344/18670	0.478736	0.539074	10631	POSTN
GO:0048638	regulation of developmental growth	1/35	347/18670	0.481717	0.541069	4624	MYH6
GO:0009101	glycoprotein biosynthetic process	1/35	348/18670	0.482707	0.541069	55808	ST6GALNAC1
GO:0007178	transmembrane receptor protein serine/threonine kinase signaling pathway	1/35	349/18670	0.483695	0.541069	4624	MYH6
GO:2000146	negative regulation of cell motility	1/35	349/18670	0.483695	0.541069	3486	IGFBP3
GO:0051260	protein homooligomerization	1/35	351/18670	0.485666	0.542381	7732	RNF112
GO:1902903	regulation of supramolecular fiber organization	1/35	353/18670	0.48763	0.543379	148170	CDC42EP5
GO:0031589	cell-substrate adhesion	1/35	354/18670	0.488609	0.543379	10631	POSTN
GO:0046394	carboxylic acid biosynthetic process	1/35	355/18670	0.489586	0.543379	1109	AKR1C4
GO:0006959	humoral immune response	1/35	356/18670	0.490561	0.543379	4069	LYZ
GO:0016053	organic acid biosynthetic process	1/35	356/18670	0.490561	0.543379	1109	AKR1C4
GO:0045862	positive regulation of proteolysis	1/35	358/18670	0.492507	0.544311	834	CASP1
GO:0001666	response to hypoxia	1/35	359/18670	0.493477	0.544311	10631	POSTN
GO:0010948	negative regulation of cell cycle process	1/35	361/18670	0.495411	0.544311	84101	USP44
GO:0022412	cellular process involved in reproduction in multicellular organism	1/35	361/18670	0.495411	0.544311	284359	IZUMO1
GO:0043687	post-translational protein modification	1/35	361/18670	0.495411	0.544311	3486	IGFBP3
GO:0030111	regulation of Wnt signaling pathway	1/35	363/18670	0.497339	0.545546	115908	CTHRC1
GO:0060271	cilium assembly	1/35	366/18670	0.500216	0.547576	11020	IFT27
GO:0030198	extracellular matrix organization	1/35	368/18670	0.502126	0.547576	10631	POSTN
GO:0043062	extracellular structure organization	1/35	369/18670	0.503078	0.547576	10631	POSTN
GO:0006066	alcohol metabolic process	1/35	370/18670	0.504028	0.547576	1109	AKR1C4
GO:0032535	regulation of cellular component size	1/35	370/18670	0.504028	0.547576	148170	CDC42EP5
GO:0036293	response to decreased oxygen levels	1/35	370/18670	0.504028	0.547576	10631	POSTN
GO:0001701	in utero embryonic development	1/35	373/18670	0.506869	0.548906	4624	MYH6
GO:0051098	regulation of binding	1/35	373/18670	0.506869	0.548906	115908	CTHRC1
GO:0040013	negative regulation of locomotion	1/35	381/18670	0.514366	0.556138	3486	IGFBP3
GO:0044782	cilium organization	1/35	384/18670	0.517149	0.557372	11020	IFT27
GO:0051271	negative regulation of cellular component movement	1/35	384/18670	0.517149	0.557372	3486	IGFBP3
GO:0032970	regulation of actin filament-based process	1/35	388/18670	0.520836	0.560456	148170	CDC42EP5
GO:0045787	positive regulation of cell cycle	1/35	389/18670	0.521753	0.560554	7732	RNF112
GO:0010639	negative regulation of organelle organization	1/35	393/18670	0.525405	0.562783	84101	USP44
GO:0010959	regulation of metal ion transport	1/35	394/18670	0.526314	0.562783	816	CAMK2B
GO:0070482	response to oxygen levels	1/35	394/18670	0.526314	0.562783	10631	POSTN
GO:0018205	peptidyl-lysine modification	1/35	397/18670	0.529031	0.564798	266740	MAGEA2B
GO:0045785	positive regulation of cell adhesion	1/35	403/18670	0.534418	0.569654	54518	APBB1IP
GO:2001233	regulation of apoptotic signaling pathway	1/35	406/18670	0.537089	0.571604	26287	ANKRD2
GO:0000280	nuclear division	1/35	407/18670	0.537976	0.571652	84101	USP44
GO:0050808	synapse organization	1/35	408/18670	0.538862	0.571699	816	CAMK2B
GO:0001558	regulation of cell growth	1/35	416/18670	0.545886	0.577347	3486	IGFBP3
GO:0030099	myeloid cell differentiation	1/35	416/18670	0.545886	0.577347	116071	BATF2
GO:0009100	glycoprotein metabolic process	1/35	419/18670	0.548494	0.578303	55808	ST6GALNAC1
GO:0043161	proteasome-mediated ubiquitin-dependent protein catabolic process	1/35	419/18670	0.548494	0.578303	84101	USP44
GO:0052548	regulation of endopeptidase activity	1/35	425/18670	0.553664	0.58285	834	CASP1
GO:0001933	negative regulation of protein phosphorylation	1/35	429/18670	0.55708	0.583556	3486	IGFBP3
GO:0043254	regulation of protein complex assembly	1/35	429/18670	0.55708	0.583556	148170	CDC42EP5
GO:0062012	regulation of small molecule metabolic process	1/35	429/18670	0.55708	0.583556	3486	IGFBP3
GO:0048608	reproductive structure development	1/35	431/18670	0.558778	0.583556	8433	UTF1
GO:0035690	cellular response to drug	1/35	433/18670	0.56047	0.583556	7732	RNF112
GO:0006816	calcium ion transport	1/35	434/18670	0.561313	0.583556	816	CAMK2B
GO:0050673	epithelial cell proliferation	1/35	434/18670	0.561313	0.583556	3486	IGFBP3
GO:0061458	reproductive system development	1/35	434/18670	0.561313	0.583556	8433	UTF1
GO:0002683	negative regulation of immune system process	1/35	435/18670	0.562155	0.583556	933	CD22
GO:0050804	modulation of chemical synaptic transmission	1/35	436/18670	0.562996	0.583556	816	CAMK2B
GO:0099177	regulation of trans-synaptic signaling	1/35	437/18670	0.563834	0.583556	816	CAMK2B
GO:0019932	second-messenger-mediated signaling	1/35	439/18670	0.565507	0.583556	933	CD22
GO:0060249	anatomical structure homeostasis	1/35	439/18670	0.565507	0.583556	4069	LYZ
GO:1901990	regulation of mitotic cell cycle phase transition	1/35	444/18670	0.569663	0.586912	84101	USP44
GO:0010256	endomembrane system organization	1/35	445/18670	0.570489	0.586912	7732	RNF112
GO:0048285	organelle fission	1/35	449/18670	0.573779	0.588514	84101	USP44
GO:0051186	cofactor metabolic process	1/35	449/18670	0.573779	0.588514	1109	AKR1C4
GO:0052547	regulation of peptidase activity	1/35	452/18670	0.576231	0.590137	834	CASP1
GO:0002697	regulation of immune effector process	1/35	462/18670	0.584304	0.597504	933	CD22
GO:0042110	T cell activation	1/35	464/18670	0.585901	0.598235	54518	APBB1IP
GO:0042326	negative regulation of phosphorylation	1/35	468/18670	0.589076	0.600575	3486	IGFBP3
GO:0002429	immune response-activating cell surface receptor signaling pathway	1/35	473/18670	0.593012	0.602777	933	CD22
GO:0002757	immune response-activating signal transduction	1/35	473/18670	0.593012	0.602777	933	CD22
GO:0010498	proteasomal protein catabolic process	1/35	477/18670	0.596135	0.605045	84101	USP44
GO:0070838	divalent metal ion transport	1/35	479/18670	0.597687	0.605596	816	CAMK2B
GO:1901987	regulation of cell cycle phase transition	1/35	480/18670	0.598461	0.605596	84101	USP44
GO:0043312	neutrophil degranulation	1/35	485/18670	0.60231	0.606649	4069	LYZ
GO:0051249	regulation of lymphocyte activation	1/35	485/18670	0.60231	0.606649	933	CD22
GO:0048871	multicellular organismal homeostasis	1/35	486/18670	0.603075	0.606649	4069	LYZ
GO:0072511	divalent inorganic cation transport	1/35	486/18670	0.603075	0.606649	816	CAMK2B
GO:0002283	neutrophil activation involved in immune response	1/35	488/18670	0.604602	0.607285	4069	LYZ
GO:0042119	neutrophil activation	1/35	498/18670	0.612149	0.612896	4069	LYZ
GO:0002446	neutrophil mediated immunity	1/35	499/18670	0.612896	0.612896	4069	LYZ
GO:0010975	regulation of neuron projection development	1/35	499/18670	0.612896	0.612896	816	CAMK2B

## Sheet: GO-Cellular_Component
GOCCID	Term	GeneRatio	BgRatio	Pvalue	Qvalue	geneIDs	geneNames
GO:0005859	muscle myosin complex	2/34	15/19717	0.000298823	0.0117961	8735/4624	MYH13/MYH6
GO:0016460	myosin II complex	2/34	19/19717	0.000484554	0.0117961	8735/4624	MYH13/MYH6
GO:0030016	myofibril	4/34	224/19717	0.000575565	0.0117961	8735/4624/26287/8557	MYH13/MYH6/ANKRD2/TCAP
GO:0032982	myosin filament	2/34	22/19717	0.000652454	0.0117961	8735/4624	MYH13/MYH6
GO:0043292	contractile fiber	4/34	234/19717	0.000677939	0.0117961	8735/4624/26287/8557	MYH13/MYH6/ANKRD2/TCAP
GO:0031674	I band	3/34	143/19717	0.00189595	0.0274913	4624/26287/8557	MYH6/ANKRD2/TCAP
GO:0016459	myosin complex	2/34	55/19717	0.00404765	0.0503065	8735/4624	MYH13/MYH6
GO:0030017	sarcomere	3/34	204/19717	0.00515724	0.056085	4624/26287/8557	MYH6/ANKRD2/TCAP
GO:0016605	PML body	2/34	99/19717	0.0126117	0.121913	266740/26287	MAGEA2B/ANKRD2
GO:0030018	Z disc	2/34	132/19717	0.0216978	0.188771	4624/8557	MYH6/TCAP
GO:0061702	inflammasome complex	1/34	14/19717	0.0238807	0.188874	834	CASP1
GO:0030992	intraciliary transport particle B	1/34	19/19717	0.0322746	0.211732	11020	IFT27
GO:0097225	sperm midpiece	1/34	22/19717	0.0372772	0.211732	11020	IFT27
GO:0097228	sperm principal piece	1/34	22/19717	0.0372772	0.211732	11020	IFT27
GO:0031514	motile cilium	2/34	179/19717	0.0380265	0.211732	11020/79781	IFT27/IQCA1
GO:0002080	acrosomal membrane	1/34	23/19717	0.0389392	0.211732	284359	IZUMO1
GO:0030990	intraciliary transport particle	1/34	27/19717	0.0455593	0.21616	11020	IFT27
GO:0032809	neuronal cell body membrane	1/34	27/19717	0.0455593	0.21616	933	CD22
GO:0044298	cell body membrane	1/34	28/19717	0.0472074	0.21616	933	CD22
GO:0000791	euchromatin	1/34	38/19717	0.0635372	0.269928	26287	ANKRD2
GO:0033017	sarcoplasmic reticulum membrane	1/34	39/19717	0.0651551	0.269928	816	CAMK2B
GO:0097542	ciliary tip	1/34	45/19717	0.074806	0.288055	11020	IFT27
GO:0005747	mitochondrial respiratory chain complex I	1/34	50/19717	0.0827745	0.288055	56964	WDR93
GO:0030964	NADH dehydrogenase complex	1/34	50/19717	0.0827745	0.288055	56964	WDR93
GO:0045271	respiratory chain complex I	1/34	50/19717	0.0827745	0.288055	56964	WDR93
GO:1904724	tertiary granule lumen	1/34	55/19717	0.0906764	0.303417	4069	LYZ
GO:0035580	specific granule lumen	1/34	62/19717	0.101628	0.327468	4069	LYZ
GO:0001725	stress fiber	1/34	67/19717	0.109372	0.328117	4624	MYH6
GO:0097517	contractile actin filament bundle	1/34	67/19717	0.109372	0.328117	4624	MYH6
GO:0016529	sarcoplasmic reticulum	1/34	71/19717	0.115521	0.329114	816	CAMK2B
GO:0032432	actin filament bundle	1/34	75/19717	0.121628	0.329114	4624	MYH6
GO:0031594	neuromuscular junction	1/34	76/19717	0.123149	0.329114	10631	POSTN
GO:0042641	actomyosin	1/34	79/19717	0.127695	0.329114	4624	MYH6
GO:0016528	sarcoplasm	1/34	80/19717	0.129205	0.329114	816	CAMK2B
GO:0098803	respiratory chain complex	1/34	85/19717	0.136718	0.329114	56964	WDR93
GO:0005581	collagen trimer	1/34	87/19717	0.139706	0.329114	115908	CTHRC1
GO:0005746	mitochondrial respiratory chain	1/34	88/19717	0.141196	0.329114	56964	WDR93
GO:0035578	azurophil granule lumen	1/34	91/19717	0.145651	0.329114	4069	LYZ
GO:0036126	sperm flagellum	1/34	93/19717	0.148609	0.329114	11020	IFT27
GO:0062023	collagen-containing extracellular matrix	2/34	406/19717	0.154637	0.329114	10631/115908	POSTN/CTHRC1
GO:0097729	9+2 motile cilium	1/34	98/19717	0.15596	0.329114	11020	IFT27
GO:0070469	respiratory chain	1/34	100/19717	0.158883	0.329114	56964	WDR93
GO:0001669	acrosomal vesicle	1/34	108/19717	0.170477	0.344918	284359	IZUMO1
GO:1990204	oxidoreductase complex	1/34	114/19717	0.17907	0.354071	56964	WDR93
GO:0005930	axoneme	1/34	123/19717	0.191799	0.36539	79781	IQCA1
GO:0097014	ciliary plasm	1/34	124/19717	0.193201	0.36539	79781	IQCA1
GO:0042101	T cell receptor complex	1/34	127/19717	0.197394	0.36539	54518	APBB1IP
GO:0098800	inner mitochondrial membrane protein complex	1/34	135/19717	0.208473	0.3673	56964	WDR93
GO:0042383	sarcolemma	1/34	136/19717	0.209847	0.3673	28965	SLC27A6
GO:0043025	neuronal cell body	2/34	497/19717	0.211092	0.3673	80975/933	TMPRSS5/CD22
GO:0005766	primary lysosome	1/34	155/19717	0.235523	0.394049	4069	LYZ
GO:0042582	azurophil granule	1/34	155/19717	0.235523	0.394049	4069	LYZ
GO:0042581	specific granule	1/34	160/19717	0.242145	0.397483	4069	LYZ
GO:0070820	tertiary granule	1/34	164/19717	0.247401	0.397544	4069	LYZ
GO:0030666	endocytic vesicle membrane	1/34	167/19717	0.251321	0.397544	816	CAMK2B
GO:0005775	vacuolar lumen	1/34	172/19717	0.257809	0.400525	4069	LYZ
GO:0055037	recycling endosome	1/34	176/19717	0.26296	0.401361	933	CD22
GO:0008021	synaptic vesicle	1/34	191/19717	0.281971	0.419471	7732	RNF112
GO:0030027	lamellipodium	1/34	193/19717	0.284469	0.419471	54518	APBB1IP
GO:0070382	exocytic vesicle	1/34	207/19717	0.301723	0.432062	7732	RNF112
GO:0032838	plasma membrane bounded cell projection cytoplasm	1/34	208/19717	0.30294	0.432062	79781	IQCA1
GO:0005802	trans-Golgi network	1/34	236/19717	0.33619	0.47175	10631	POSTN
GO:0099568	cytoplasmic region	1/34	251/19717	0.353363	0.487978	79781	IQCA1
GO:0098798	mitochondrial protein complex	1/34	259/19717	0.362345	0.492563	56964	WDR93
GO:0019898	extrinsic component of membrane	1/34	295/19717	0.401288	0.504543	7732	RNF112
GO:0098802	plasma membrane receptor complex	1/34	295/19717	0.401288	0.504543	54518	APBB1IP
GO:0030667	secretory granule membrane	1/34	298/19717	0.404427	0.504543	284359	IZUMO1
GO:0030139	endocytic vesicle	1/34	303/19717	0.409623	0.504543	816	CAMK2B
GO:0005788	endoplasmic reticulum lumen	1/34	309/19717	0.4158	0.504543	3486	IGFBP3
GO:0034774	secretory granule lumen	1/34	321/19717	0.427967	0.504543	4069	LYZ
GO:0045211	postsynaptic membrane	1/34	323/19717	0.429971	0.504543	7732	RNF112
GO:0014069	postsynaptic density	1/34	324/19717	0.43097	0.504543	7732	RNF112
GO:0060205	cytoplasmic vesicle lumen	1/34	325/19717	0.431968	0.504543	4069	LYZ
GO:0031983	vesicle lumen	1/34	327/19717	0.433958	0.504543	4069	LYZ
GO:0032279	asymmetric synapse	1/34	328/19717	0.434951	0.504543	7732	RNF112
GO:0099572	postsynaptic specialization	1/34	348/19717	0.454451	0.509022	7732	RNF112
GO:0005769	early endosome	1/34	350/19717	0.456364	0.509022	933	CD22
GO:0098984	neuron to neuron synapse	1/34	350/19717	0.456364	0.509022	7732	RNF112
GO:0098791	Golgi subcompartment	1/34	359/19717	0.464895	0.511973	10631	POSTN
GO:0031984	organelle subcompartment	1/34	380/19717	0.484299	0.526675	10631	POSTN
GO:0030133	transport vesicle	1/34	392/19717	0.495079	0.530866	7732	RNF112
GO:0031252	cell leading edge	1/34	403/19717	0.504767	0.530866	54518	APBB1IP
GO:0005925	focal adhesion	1/34	405/19717	0.50651	0.530866	54518	APBB1IP
GO:0030055	cell-substrate junction	1/34	412/19717	0.51256	0.530866	54518	APBB1IP
GO:0097060	synaptic membrane	1/34	432/19717	0.529454	0.541911	7732	RNF112
GO:0005743	mitochondrial inner membrane	1/34	473/19717	0.562327	0.568866	56964	WDR93
GO:0098793	presynapse	1/34	491/19717	0.576045	0.576045	7732	RNF112
