# Supplementary material for: SALIS transcriptionally represses IGFBP3/Caspase-7-mediated apoptosis by associating with STAT5A to promote hepatocellular carcinoma
Source: Cell Death Dis. 2022 Jul 23;13(7):642. doi: 10.1038/s41419-022-05094-z (PMC9308799; doi:10.1038/s41419-022-05094-z)
Supplement: Supplementary file 5 — Supplementary Table S4 [file 41419_2022_5094_MOESM5_ESM.xlsx]

## Sheet: Sheet1
Supplementary Table S4. Oligonucleotides used for qRT-PCR, knockdown, ISH detection and ChIRP
For qRT-PCR
Name	Sequence
hGAPDH_FP	GGATATTGTTGCCATCAATGACC
hGAPDH_RP	AGCCTTCTCCATGGTGGTGAAGA
SALIS_FP	AGTCGAGAGCGTGGGAAACC
SALIS_RP	CAGGACATCCTTTTTCTTAGTTTTACGT
IGFBP3_FP	GGCTCTGCGTCAACGCTAGT
IGFBP3_RP	TTTGTAGCGCTGGCTGTCTTTAG
Caspase-7_FP	CTCGATACAAGATCCCAGTGGAA
Caspase-7_RP	CTTCTCATGGAAGTGTGGGTCATC
siRNAs oligos for knockdown assays
Name	Sequence
siNC	siN0000001-1-5 (RiboBio)
siSALIS_01	AGGGCTCTATTGGGCAAAAA
siSALIS_02	CTAAGTGACTCACTGCATC
siSTAT5A	TCTTGTTGCGCTTTAGTGA
siIGFBP3	GCTACAAAGTTGACTACGA
siCASP7	GCGTTCGAAACGGAACAGA
For ChIRP-PCR
Name	Sequence
IGFBP3_SALIS ChIRP_FP	GCCGCCCAGATGCGAGCACT
IGFBP3_SALIS ChIRP_RP	GCAGGGATGGGGCGACAGT
Caspase-7_SALIS ChIRP_FP	AGTGCTCAGTCTCTCCCGTGTTT
Caspase-7_SALIS ChIRP_RP	GTGGAGATGCTGCTCCTGGAT
GAPDH_ChIPR Ctrl_FP	CGCCCCCGGTTTCTATAAATT
GAPDH_ChIPR Ctrl_RP	CTGGCGACGCAAAAGAAGAT
For ChIP-PCR
Name	Sequence
IGFBP3_STAT5A ChIP_FP	CCCCAGAAGAGGAAAAATGCA
IGFBP3_STAT5A ChIP_RP	ATTTAAACAACCCCCGCTCCTT
Caspase-7_STAT5A ChIP_FP	ATCTGCGCTCTTTGGGTCACT
Caspase-7_STAT5A ChIP_RP	CCCCTCGCTCTACAAAGTTGAG
Probes for ChIRP
Name	Sequence
LINC01186 Probe 1	CTCTCGACTTGCAGTTTCAC
LINC01186 Probe 2	TAGTGTTTTCTCTTTAGGGC
LINC01186 Probe 3	ATGGCCATCAAGATTAGGGA
LINC01186 Probe 4	GGAAAATTCAGGACATCCTT
LINC01186 Probe 5	ACTTCAGATATCAGGTCAGA
LINC01186 Probe 6	TTGTTTTGAAGTTCAGCCTC
LINC01186 Probe 7	GCCTTATAGAGTAGATTTCT
LINC01186 Probe 8	AAGACCTGGGCTAGTGAATT
Probe for ISH and FISH detection
Name	Sequence
SALIS probe	GCTTCTCTGTCCCTGGTTCCCATCCTCCTAGTGTTT
